# Supplementary material for: Screening of Compounds for Anti-tuberculosis Activity, and in vitro and in vivo Evaluation of Potential Candidates
Source: Front Microbiol. 2021 Jun 30;12:658637. doi: 10.3389/fmicb.2021.658637 (PMC8278749; doi:10.3389/fmicb.2021.658637)
Supplement: Supplementary file 1 [file Data_Sheet_1.CSV]

	POSITION	REF	ALT	T-WT1	T-WT2	T-mut1	T-mut2	T-mut3	T-mut4	T-mut5
0	7572	T	C	T	T	T	T	('T', 'C')	T	T					Rv0006	gyrA
1	7582	A	G	A	A	G	G	G	G	G
13	336689	G	C	G	G	C	('G', 'C')	G	G	('G', 'C')
39	636162	G	C	('G', 'C')	('G', 'C')	C	C	C	C	C
40	636163	A	C	('A', 'C')	('A', 'C')	C	C	C	C	C
41	636601	A	G	('A', 'G')	('A', 'G')	A	A	A	A	A
45	761349	G	A	('G', 'A')	('G', 'A')	G	G	G	G	G
69	1313338	A	C	C	C	('A', 'C')	('A', 'C')	C	C	C
76	1473218	T	G	('T', 'G')	('T', 'G')	T	T	T	T	T
77	1532635	C	T	C	C	C	('C', 'T')	('C', 'T')	('C', 'T')	C
95	2631962	T	G	T	T	T	T	('T', 'G')	T	T
105	3364862	C	G	('C', 'G')	('C', 'G')	C	C	C	C	C
132	3948341	GGCGGG	GGCGGGGCCCGCGGG	('GGCGGG', 'GGCGGGGCCCGCGGG')	('GGCGGG', 'GGCGGGGCCCGCGGG')	('GGCGGG', 'GGCGGGGCCCGCGGG')	GGCGGG	('GGCGGG', 'GGCGGGGCCCGCGGG')	('GGCGGG', 'GGCGGGGCCCGCGGG')	('GGCGGG', 'GGCGGGGCCCGCGGG')					Rv3514	PE/PPE
133	3948344	GGG	GGGGCCGGCCGG	('GGG', 'GGGGCCGGCCGG')	('GGG', 'GGGGCCGGCCGG')	('GGG', 'GGGGCCGGCCGG')	GGG	('GGG', 'GGGGCCGGCCGG')	('GGG', 'GGGGCCGGCCGG')	('GGG', 'GGGGCCGGCCGG')
135	3948348	CCGGCGG	CCGGCGGGGGCGGCGG	('CCGGCGG', 'CCGGCGGGGGCGGCGG')	('CCGGCGG', 'CCGGCGGGGGCGGCGG')	('CCGGCGG', 'CCGGCGGGGGCGGCGG')	('CCGGCGG', 'CCGGCGGGGGCGGCGG')	CCGGCGGGGGCGGCGG	('CCGGCGG', 'CCGGCGGGGGCGGCGG')	('CCGGCGG', 'CCGGCGGGGGCGGCGG')
136	3948352	CGG	CGGGGCCGGAGG	('CGG', 'CGGGGCCGGAGG')	('CGG', 'CGGGGCCGGAGG')	('CGG', 'CGGGGCCGGAGG')	('CGG', 'CGGGGCCGGAGG')	CGGGGCCGGAGG	('CGG', 'CGGGGCCGGAGG')	('CGG', 'CGGGGCCGGAGG')
145	4225054	A	G	A	A	A	A	A	('A', 'G')	A
