# Supplementary material for: Screening of Compounds for Anti-tuberculosis Activity, and in vitro and in vivo Evaluation of Potential Candidates
Source: Front Microbiol. 2021 Jun 30;12:658637. doi: 10.3389/fmicb.2021.658637 (PMC8278749; doi:10.3389/fmicb.2021.658637)
Supplement: Supplementary Table 1 — Primers used for qRT-PCR. [file Data_Sheet_3.xls]

## Sheet: The Spectrum collection
MOLENAME	plate	position	cas#	MolWt	concentration	Bioactivity	Trademane
mafenide hydrochloride	01	A02	138-39-6	222.695	10mM	antibacterial	SULFAMYLON
artemether	01	A03	71963-77-4	298.383	10mM	antimalarial	PALUTHER
desvenlafaxine succinate	01	A04	93413-62-8	381.473	10mM	antidepressant	PRISTIQ
cyclamic acid	01	A05	100-88-9	179.239	10mM	sweetener	HEXAMIC ACID
sanguinarine sulfate	01	A06	5578-73-4	429.408	10mM	antineoplastic, antiplaque agent	VIADENT
meclofenamate sodium	01	A07	6385-02-0	318.137	10mM	antiinflammatory, antipyretic	MECLOMEN
medrysone	01	A08	2668-66-8	344.499	10mM	glucocorticoid	HMS
megestrol acetate	01	A09	595-33-5, 3562-63-8 [megestrol]	384.52	10mM	progestogen, antineoplastic	MEGACE
melphalan	01	A10	148-82-3	305.207	10mM	antineoplastic, alkylating agent	ALKERAN
dactinomycin	01	A11	50-76-0	1255.45	10mM	antineoplastic, intercalating agent	COSMEGEN
metaproterenol	01	B02	586-06-1, 5874-97-5 [metaproterenol sulfate]	211.263	10mM	bronchodilator	ALUPENT
omega-3-acid esters (epa shown)	01	B03	86227-47-6	330.515	10mM	hypolipidemic	LOVAZA
methimazole	01	B04	60-56-0	114.17	10mM	antihyperthyroid	TAPAZOLE
methocarbamol	01	B05	532-03-6	241.246	10mM	muscle relaxant (skeletal)	ROBAXIN
methotrexate(+/-)	01	B06	60388-53-6	454.449	10mM	antineoplastic, antirheumatic, folic acid antagonist	RHEUMATREX
methoxamine hydrochloride	01	B07	61-16-5, 390-28-3 [methoxamine]	247.724	10mM	alpha1 adrenoreceptor agonist, vasoconstrictor	VASOXYL
olanzapine	01	B08	132539-06-1	312.44	10mM	antipsychotic	ZYPREXA
tazobactam	01	B09	89786-04-9	300.295	10mM	b-lactamase inhibitor	TAZOCIN
pitavastatin calcium	01	B10	147511-69-1	460.545	10mM	HMGA reductase inhibitor	LIVALO
methylprednisolone	01	B11	83-43-2	374.481	10mM	glucocorticoid	MEDROL
metronidazole	01	C02	443-48-1, 69198-10-3 [metronidazole hydrochloride]	171.157	10mM	antiprotozoal	FLAGYL
fenspiride hydrochloride	01	C03	5053-08-7, 5053-06-5 [fenspiride]	296.8	10mM	antiinflammatory, bronchodilator	VIARESPAN
minoxidil	01	C04	38304-91-5	209.253	10mM	antihypertensive, antialopecia agent	ROGAINE
mefexamide hydrochloride	01	C05	1227-61-8	316.831	10mM	CNS stimulant
fluorescein	01	C06	2321-07-5	332.316	10mM	corneal trama indicator	FUNDUSCEIN
dexpanthenol	01	C07	81-13-0	205.256	10mM	cholinergic	ILOPAN
oxybutynin chloride	01	C08	1508-65-2	393.958	10mM	anticholinergic	DITROPAN
carteolol hydrochloride	01	C09	51781-21-6	328.842	10mM	beta-adrenergic blocker	CARTROL
propoxycaine hydrochloride	01	C10	550-83-4	330.858	10mM	local anesthetic	BLOCKAIN
naproxen(+)	01	C11	22204-53-1	230.266	10mM	antiinflammatory, analgesic, antipyretic	ALEVE
vinblastine sulfate	01	D02	143-67-9, 865-21-4 [vinblastine]	909.074	10mM	antineoplastic, spindle poison	VELBAN
cefotetan	01	D03	6971256-7	575.623	10mM	antibacterial	CEFOTAN
balsalazide disodium	01	D04	150399-21-6	401.289	10mM	antiinflammatory	COLAZAL
proparacaine hydrochloride	01	D05	575-06-98	330.858	10mM	local anesthetic	ALCAINE
norepinephrine	01	D06	69815-49-2, 51-40-1 [anhydrous], 51-41-2 [norepinephrine]	169.182	10mM	adrenergic agonist, antihypotensive
norethindrone	01	D07	68-22-4	298.429	10mM	progestogen	MICRONOR
norethynodrel	01	D08	68-23-5	298.429	10mM	progestogen, in combination with estrogen as oral contraceptive
norfloxacin	01	D09	70458-96-7	319.339	10mM	antibacterial	NOROXIN
linagliptin	01	D10	668270-12-0	472.554	10mM	dipeptidypeptidase inhibitor, antidiabetic	TRADJENTA
olmesartan	01	D11	144689-24-7	446.513	10mM	Angiotensin II inhibitor, antihypertensive
niacin	01	E02	59-67-6	123.112	10mM	antihyperlipidemic, vitamin (enzyme cofactor)	NIASPAN
novobiocin sodium	01	E03	1476-53-5, 303-81-1 [novobiocin]	634.621	10mM	antibacterial	ALBAMYCIN
nylidrin hydrochloride	01	E04	849-55-8	335.878	10mM	vasodilator (peripheral)
cefmenoxime hydrochloride	01	E05	75738-58-8	548.024	10mM	antibacterial	CEFMAX
ethyl vanillin	01	E06	121-32-4	166.178	10mM	flavoring agent
mesoridazine besylate	01	E07	32672-69-8	544.759	10mM	antpsychotic	SERENTIL
oxybenzone	01	E08	131-57-7	228.25	10mM	ultraviolet screen	UVINUL M40
ritonavir	01	E09	155213-67-5	720.96	10mM	antiviral	NORVIR
oxyphenbutazone	01	E10	7081-38-1, 129-20-4 [anhydrous]	324.383	10mM	antiinflammatory	TANDEARIL
nortriptyline hydrochloride	01	E11	894-71-3, 72-69-5 [nortriptyline]	299.847	10mM	antidepressant	AVENTYL
methsuximide	01	F02	77-41-8	203.243	10mM	anticonvulsant	CELONTIN
levocetirizine dihydrochloride	01	F03	130018-77-8 (base)	445.821	10mM	H1 antihistamine, antiallergic	XYZAL
isobutamben	01	F04	94-14-4	193.248	10mM	anesthetic (topical)
abacavir sulfate	01	F05	188062-50-2	384.417	10mM	antiviral	ZIAGEN
phenacemide	01	F06	63-98-9	178.192	10mM	anticonvulsant	PHENURONE
guanadrel sulfate	01	F07	22195-34-2	311.359	10mM	antihypertensive	HYLOREL
naftifine hydrochloride	01	F08	65473-14-5	323.869	10mM	antifungal	NAFTIN
phenindione	01	F09	83-12-5	222.246	10mM	anticoagulant	HEDULIN
meprylcaine hydrochloride	01	F10	956-03-6	271.79	10mM	local anesthetic, 5HT2 agonist
phenylbutazone	01	F11	50-33-9	308.383	10mM	antiinflammatory	AZOLID
fenofibrate	01	G02	49562-28-9	360.841	10mM	antihyperlipidemic	TRICOR
fenoprofen	01	G03	31879-05-7	242.277	10mM	antiinflammatory	NALFON
flufenamic acid	01	G04	530-78-9	281.236	10mM	antiinflammatory, analgesic	ARLEF
hydroxyamphetamine hydrobromide	01	G05	306-21-8, 1518-86-1 [hydroxyamphetamine]	232.122	10mM	analeptic (peripheral)	PAREDRINE
fenbendazole	01	G06	43210-67-9	299.354	10mM	anthelmintic	PANACUR
ergonovine maleate	01	G07	129-51-1, 60-79-7 [ergonovine]	441.488	10mM	oxytocic, 5HT antagonist	ERGOTRATE
mefenamic acid	01	G08	61-68-7	241.292	10mM	antiinflammatory, analgesic	PONSTEL
tibolone	01	G09	5630-53-5	312.456	10mM	menopausal syndrome therapy	LIVIAL
cyclobenzaprine hydrochloride	01	G10	6202-23-9, 303-53-7 [cyclobenzaprine]	311.858	10mM	muscle relaxant (skeletal)	FLEXERIL
probucol	01	G11	23288-49-5	516.855	10mM	antihyperlipidemic	LORELCO
mebendazole	01	H02	31431-39-7	295.3	10mM	anthelmintic	VERMOX
dexlansoprazole	01	H03	138530-94-6	369.368	10mM	antiulcer, proton pump inhibitor	DEXILANT
ibandronate sodium	01	H04	138926-19-9	359.231	10mM	bone resorption inhibitor, anthypercalcemic	BONIVA
flurofamide	01	H05	70788-28-3	217.141	10mM	urease inhibitor
proglumide	01	H06	6620-60-6	334.419	10mM	anticholinergic	NULSA
clofarabine	01	H07	123318-82-1	303.682	10mM	antineoplastic	CLOLAR
atenolol	01	H08	29122-68-7	266.343	10mM	beta adrenergic blocker	TENORMIN
solifenacin succinate	01	H09	242478-37-1	480.566	10mM	muscarinic M3 antagonist	VESICARE
pimozide	01	H10	2062-78-4	461.56	10mM	antipsychotic	ORAP
sulisobenzone	01	H11	4065-45-6	308.312	10mM	ultraviolet screen	SUNGARD
nefopam	02	A02	23327-57-3, 13669-70-0 [nefopam]	253.347	10mM	analgesic	ACUPAN
vorinostat	02	A03	149647-78-9	264.327	10mM	antineoplastic, histone deacetylase inhibitor	ZOLINZA
capecitabine	02	A04	154361-50-9	359.357	10mM	antineoplastic	XELODA
zolmitriptan	02	A05	139264-17-8	287.365	10mM	antimigraine, 5HT[1B/1D] agonist	ZOMIG
sulfachlorpyridazine	02	A06	80-32-0	284.726	10mM	antibacterial	VETISULID
docetaxel	02	A07	148408-66-6	861.946	10mM	antineoplastic	TAXOTERE
sulfadimethoxine	02	A08	122-11-2	310.334	10mM	antibacterial	MADRIBON
sulfamonomethoxine	02	A09	1220-83-3	280.307	10mM	antibacterial	PROSULFA
gefitinib	02	A10	184475-35-2	446.913	10mM	antineoplastic	IRESSA
dasatinib	02	A11	863127-77-9	506.031	10mM	antineoplastic	SPRYCEL
sulpiride	02	B02	15676-16-1	341.432	10mM	dopamine receptor antagonist, antipsychotic	DOGMATYL
paliperidone	02	B03	144598-74-4	426.495	10mM	schizopheria therapy	INVEGA
suloctidil	02	B04	54063-56-8	337.572	10mM	peripheral vasodilator
ramelteon	02	B05	196597-26-9	259.351	10mM	melatonin receptor agonist	ROZEREM
sulfameter	02	B06	651-06-9	280.307	10mM	antibacterial	SULLA
sulfamethoxypyridazine	02	B07	80-35-3	280.307	10mM	antibacterial	MIDICEL
armodafinil	02	B08	112111-43-0	273.356	10mM	analeptic	NUVIGIL
saccharin	02	B09	81-07-2	183.187	10mM	sweetener	GARANTOSE
phensuccimide	02	B10	86-34-0	189.216	10mM	anticonvulsant	MILONTIN
flurandrenolide	02	B11	1524-88-5	436.525	10mM	antiinflammatory	CORDRAN
piperacetazine	02	C02	3819-00-9	410.583	10mM	antipsychotic	QUIDE
lofexidine hydrochloride	02	C03	21498-08-8	295.598	10mM	antihypertensive	BRITLOFEX
flunisolide	02	C04	77326-96-6, 3385-03-3	434.509	10mM	antiinflammatory	AEROBID
flumethasone	02	C05	2135-17-3	410.462	10mM	antiinflammatory	FLUCORT
xylazine	02	C06	23076-35-9, 7361-61-7 [xylazine]	220.339	10mM	analgesic	ROMPUN
tolazamide	02	C07	1156-19-0	311.406	10mM	antidiabetic	TOLINASE
galantamine	02	C08	357-70-0, 1953-04-4 [hydrobromide]	287.362	10mM	anticholinesterase, analgesic, antiAlzheimer	REMINYL
meglutol	02	C09	503-49-1	162.144	10mM	antihyperlipoproteinemia
fulvestrant	02	C10	129453-61-8	606.786	10mM	antiestrogen	FASLODEX
ketoprofen	02	C11	22071-15-4	254.288	10mM	antiinflammatory	ACTRON
lisinopril	02	D02	83915-83-7, 76547-98-3 [anhydrous]	405.498	10mM	ACE inhibitor	ZESTRIL
dabigatran etexilate mesylate	02	D03	593282-20-3	723.855	10mM	antithrombotic, serine protease inhibitor	PRADAXA
tepoxalin	02	D04	103475-41-8	385.854	10mM	antipsoratic	ZUBRIN
folic acid	02	D05	59-30-3	441.407	10mM	hematopoietic vitamin	FOLICET
phthalylsulfathiazole	02	D06	85-73-4	403.438	10mM	antibacterial
succinylsulfathiazole	02	D07	116-43-8	355.394	10mM	antibacterial	SULFASUXIDINE
tranexamic acid	02	D08	1197-18-8	157.214	10mM	hemostatic	CYKLOKAPRON
cephalexin	02	D09	23325-78-2, 15686-71-2 [anhydrous]	347.396	10mM	antibacterial	KEFLEX
oxolinic acid	02	D10	14698-29-4	261.236	10mM	antibacterial	UTIBID
candesartan	02	D11	139481-59-7	440.465	10mM	antihypertensive, angiotensin II inhibitor
nelarabin	02	E02	121032-29-9	297.273	10mM	antineoplastic	ARRANON
temozolamide	02	E03	85622-93-1	194.154	10mM	antineoplastic	TEMODAR
moxidectin	02	E04	113507-06-5	639.837	10mM	anthelmintic, antiparasitic	CYDECTIN
fenoldipam mesylate	02	E05	67227-57-0	401.869	10mM	antihypertensive, dopamine agonist	CORLOPAM
diaveridine	02	E06	5355-16-18	260.298	10mM	antibacterial
lomustine	02	E07	13010-47-4	233.7	10mM	antineoplastic	CEENU
vilazodone hydrochloride	02	E08	163521-12-8 (base)	477.998	10mM	antidepressant, serotonin reuptake inhibitor, 5HT1A agonist	VIIBRYD
ofloxacin	02	E09	82419-36-1	361.376	10mM	antibacterial	FLOXIN
bezafibrate	02	E10	41859-67-0	361.829	10mM	antihyperlipidemic
algestone acetophenide	02	E11	24356-94-3	448.608	10mM	antiacne, progestin	DROXONE
penciclovir	02	F02	39809-25-1	253.263	10mM	antiviral	DENAVIR
nefazodone hydrochloride	02	F03	82752-99-6	470.019	10mM	antidepressant	SERZONE
riboflavin	02	F04	83-88-5	376.372	10mM	Vitamin B2; Vitamin cofactor; LD50(rat) 560 mg/kg ip	FLAVAXIN
bupropion	02	F05	31677-93-7, 34911-55-2 [bupropion]	276.208	10mM	antidepressant	WELLBUTRIN
aspartame	02	F06	22839-47-0	294.31	10mM	sweetener	NUTRASWEET
ascorbyl palmitate	02	F07	137-66-6	414.544	10mM	antioxidant	EMPROVE
terpene hydrate	02	F08	2451-01-6	190.285	10mM	expectorant
niacinamide	02	F09	98-92-0	122.128	10mM	Vitamin B3; enzyme cofactor; anti-pellagra
propranolol hydrochloride (+/-)	02	F10	318-98-9, 525-66-6 [propranolol]	295.812	10mM	antihypertensive, antianginal, antiarrhythmic	INDERAL
methscopolamine bromide	02	F11	155-41-9	398.3	10mM	anticholinergic	PAMINE
edrophonium chloride	02	G02	116-38-1, 312-48-1 [edrophonium]	201.698	10mM	acetylcholinesterase inhibitor	ENLON
tilorone	02	G03	27591-69-1, 27591-97-5 [tilorone]	410.561	10mM	antiviral
clomipramine hydrochloride	02	G04	17321-77-6, 303-49-1 [clomipramine]	351.323	10mM	antidepressant	ANAFRANIL
artesunate	02	G05	182824-33-5	384.43	10mM	antimalarial	ARSUMAX
troclosene potassium	02	G06	2244-21-5	236.06	10mM	antiinfective	ACCEPTA 8505
diflorasone diacetate	02	G07	33564-31-7	494.538	10mM	antiinflammatory, glucocorticoid	FLORONE
sodium monofluorophosphate	02	G08	10163-15-2	143.95	10mM	dental carries prophylactic
flunixin meglumine	02	G09	42461-84-7	491.468	10mM	analgesic, antiinflammatory	BANAMINE
mephenesin	02	G10	59-47-2	182.221	10mM	muscle relaxant (skeletal)	TOLSEROL
dehydroacetic acid	02	G11	520-45-6	168.151	10mM	antifungal, antibacterial	DHA
sulfadoxine	02	H02	2447-57-6	310.334	10mM	antibacterial	FANASIL
finasteride	02	H03	98319-26-7	372.556	10mM	anti-androgen, alpha-reductase inhibitor	PROSCAR
pentetic acid	02	H04	67-43-6	393.354	10mM	chelating agent, diagnostic aid
nikethamide	02	H05	59-26-7	178.236	10mM	analeptic	NIKETHYL
hydrocortisone valerate	02	H06	57524-89-7	446.589	10mM	antiinflammatory, glucocorticoid	WESTCORT
ritanserin	02	H07	87051-43-2	477.581	10mM	antiserotonin	TISERTON
crotamiton	02	H08	483-63-6	203.287	10mM	antipruritic, scabicide	EURAX
zolpidem	02	H09	82626-48-0	307.399	10mM	sedative, hypnotic	AMBIEN
docosanol	02	H10	661-19-8	326.611	10mM	antiviral	ABREVA
octodrine	02	H11	543-82-8	129.247	10mM	vasoconstrictor, anesthetic (local)
difloxacin hydrochloride	03	A02	91296-86-5	435.862	10mM	antibacterial, DNA gyrase inhibitor	DICURAL
betamethasone valerate	03	A03	2152-44-5	476.591	10mM	glucocorticoid	BETA-VAL
erythromycin	03	A04	114-07-8	733.945	10mM	antibacterial	ERYDERM
cyproheptadine hydrochloride	03	A05	41354-29-4	323.869	10mM	H1-antihistamine, antipruritic	PERIACTIN
liothyronine	03	A06	6893-02-3	650.98	10mM	thyroid hormone blocker, antidepressant
theophylline	03	A07	5967-84-0, 58-55-9 [anhydrous]	180.167	10mM	bronchodilator	ELIXOPHYLLIN
tolnaftate	03	A08	2398-96-1	307.417	10mM	antifungal	TINACTIN
trimethobenzamide hydrochloride	03	A09	554-92-7, 138-56-7 [trimethobenzamide]	424.929	10mM	antiemetic	TIGAN
cefamandole nafate	03	A10	42540-40-9, 34444-01-4 [cefamandole]	512.502	10mM	antibacterial	MANDOL
dimethyl fumarate	03	A11	624-49-7	144.128	10mM	immunomodulator
piracetam	03	B02	7491-74-9	142.159	10mM	antinauseant	NORZETAM
gluconolactone	03	B03	90-80-2	178.143	10mM	chelating agent
azlocillin sodium	03	B04	37091-66-0	483.482	10mM	antibacterial	AZLIN
choline chloride	03	B05	67-48-1, 62-49-7 [choline]	139.626	10mM	choleretic, lipotropic, hepatoprotectant	LIPOTRIL
atorvastatin calcium	03	B06	134523-03-8, 134523-00-5 [atorvastatin]	582.713	10mM	antihyperlipidemic, HMGCoA reductase inhibitor	LIPITOR
oxyphencyclimine hydrochloride	03	B07	125-52-0, 125-53-1 [oxyphencyclimine]	380.919	10mM	anticholinergic	DARICON
propafenone hydrochloride	03	B08	34183-22-7, 54063-53-5 [propafenone]	377.915	10mM	antiarrhythmic	RYTHYMOL
fluconazole	03	B09	86386-73-4	306.277	10mM	antifungal	DIFLUCAN
lovastatin	03	B10	75330-75-5	404.552	10mM	antihyperlipidemic, HMGCoA reductase inhibitor	MEVACOR
bleomycin (bleomycin b2 shown)	03	B11	9041-93-4, 11056-06-7 [bleomycin]	1615.77	10mM	antineoplastic	BLENOXANE
acesulfame potassium	03	C02	55589-62-3	201.247	10mM	sweetener	SUNETT
teniposide	03	C03	29767-20-2	656.668	10mM	antineoplastic	VUMON
tannic acid	03	C04	1401-55-4	1701.23	10mM	nonspecific enzyme/receptor blocker
carprofen	03	C05	53716-49-7	273.721	10mM	antiinflammatory, analgesic	RIMADYL
hydroxychloroquine sulfate	03	C06	747-36-4, 118-42-3 [hydroxychloroquine]	433.958	10mM	antimalarial, lupus suppressant	PLAQUENIL
pentoxifylline	03	C07	6493-05-6	278.313	10mM	PDE inhibitor, bronchodilator, vasodilator	PENTOXIL
mepivacaine hydrochloride	03	C08	1722-62-9, 96-88-8 [mepivacaine]	282.816	10mM	anesthetic (local)	CARBOCAINE
nilutamide	03	C09	63612-50-0	317.226	10mM	antiandrogen	NILANDRON
aminolevulinic acid hydrochloride	03	C10	5451-09-2	167.593	10mM	antineoplastic	LEVULAN
aniracetam	03	C11	72432-10-1	219.242	10mM	cognitive enhancer
metaxalone	03	D02	1665-48-1	221.258	10mM	muscle relaxant (skeletal)	SKELAXON
chloroguanide hydrochloride	03	D03	637-32-1	290.198	10mM	antimalarial	PALUDRINE
clarithromycin	03	D04	81103-11-9	747.973	10mM	antibacterial	BIAXIN
modaline sulfate	03	D05	2856-75-9	275.329	10mM	antidepressant, antisecretory
protirelin	03	D06	24305-27-9	362.392	10mM	prothyrotropin	THYPINONE
theobromine	03	D07	83-67-0	180.167	10mM	diuretic, bronchodilator, cardiotonic	THESODATE
rosiglitazone maleate	03	D08	122320-73-4	473.509	10mM	antidiabetic	AVANDIA
losartan	03	D09	124750-99-8, 114798-26-4 [losartan]	422.921	10mM	antihypertensive, AT1 angiotensin II antagonist	COZAAR
homosalate	03	D10	118-56-9	262.352	10mM	UV screen, analgesic	EUSOLEX
salicylanilide	03	D11	87-17-2	213.238	10mM	antipyretic, fungicide	SALINIDOL
propofol	03	E02	2078-54-8	178.277	10mM	anesthetic	DIPRIVAN
oleandomycin phosphate	03	E03	3922-90-5 (base)	785.871	10mM	antibacterial	MATROMYCIN
mianserin hydrochloride	03	E04	21535-47-7, 24219-97-4 [mianserin]	300.834	10mM	5HT antagonist	ATHYMIL
valsartan	03	E05	137862-53-4	435.53	10mM	Angiotensin II inhibitor, antihypertensive	DIOVAN
salsalate	03	E06	552-94-3	258.233	10mM	analgesic	DISALSID
hydrocortisone	03	E07	50-23-7	362.47	10mM	glucocorticoid, antiinflammatory	HYDROCORTONE
rifaximin	03	E08	80621-81-4	785.899	10mM	antibacterial, RNA synthesis inhibitor	XIFAXAN
adrenolone hydrochloride	03	E09	62-13-5, 99-45-6 (base)	217.654	10mM	adrenergic (opthalmic)	STRYPHNASAL
imiquimod	03	E10	99011-02-6	240.31	10mM	immunomodulator	ALDARA
nonoxynol-9	03	E11	26027-38-3	616.84	10mM	spermatocide, contraceptive	CONCEPTROL
ranolazine	03	F02	95635-55-5	427.548	10mM	antianginal, antiischemic	RANEXA
danthron	03	F03	117-10-2	240.217	10mM	cathartic	DORBANE
acedapsone	03	F04	77-46-3	332.381	10mM	antimalarial, leprostatic	HANSOLAR
atomoxetine hydrochloride	03	F05	82248-59-7	277.797	10mM	norepinephrine reuptake inhibitor	STRATTERA
desoxycorticosterone acetate	03	F06	56-47-3	372.509	10mM	mineralocorticoid	PERCOTEN
tramadol hydrochloride	03	F07	36282-47-0	299.844	10mM	analgesic	ULTRAM
terbinafine hydrochloride	03	F08	78628-80-5, 91161-71-6(base)	327.901	10mM	antifungal	LAMISIL
topiramate	03	F09	97240-79-4	339.367	10mM	anticonvulsant, antimigraine, GABA-A agonist, AMP/kinate glutamate receptor antagonist, carbonic anhydrase inhibitor	TOPAMAX
gemifloxacin mesylate	03	F10	204519-65-3	485.495	10mM	antibacterial	FACTIVE
pravastatin sodium	03	F11	81131-70-6	446.521	10mM	antihyperlipidemic, HMGCoA reductase inhibitor	PRAVACHOL
levalbuterol hydrochloride	03	G02	50293-90-8	275.778	10mM	bronchodilator, tocolytic	XOPENEX
metformin hydrochloride	03	G03	1115-70-4, 657-24-9(metformin)	165.627	10mM	antidiabetic	FORTAMET
pregabalin	03	G04	148553-50-8	159.23	10mM	anticonvulsant	LYRICA
topotecan hydrochloride	03	G05	119413-54-6	457.918	10mM	antineoplastic; topoisomerase I inhibitor
phenoxybenzamine hydrochloride	03	G06	63-92-3, 59-96-1 [phenoxybenzamine]	340.296	10mM	alpha adrenergic blocker	DIBENZYLINE
arecoline hydrobromide	03	G07	300-08-3, 63-75-2 [arecoline]	236.11	10mM	anthelmintic (Cestodes), hypotensive, cathartic
mepartricin	03	G08	11121-32-7	1141.37	10mM	antifungal, antiprotozoal
pantoprazole	03	G09	102625-70-7	383.376	10mM	proton pump inhibitor, gastric acid release inhibitor, antiulcer	PROTONIX
loperamide hydrochloride	03	G10	34552-83-5, 53179-11-6 [loperamide]	513.513	10mM	Ca channel blocker	IMODIUM
podofilox	03	G11	518-28-5	414.416	10mM	antineoplastic, inhibits microtubule assembly, and human DNA topoisomerase II; antimitotic agent	CONDYLOX
levodopa	03	H02	59-92-7	197.192	10mM	antiparkinsonian	LARADOPA
ethisterone	03	H03	434-03-7	312.456	10mM	progestogen
enrofloxacin	03	H04	93106-60-6	359.404	10mM	antibacterial	BAYTRIL
sparteine sulfate	03	H05	6160-12-9, 299-39-8 [anhydrous], 90-39-1 [sparteine]	332.465	10mM	oxytocic
testosterone propionate	03	H06	57-85-2	344.499	10mM	androgen, antineoplastic	VIRORMONE
pyridostigmine bromide	03	H07	101-26-8, 155-97-5 [pyridostigmine]	261.12	10mM	cholinergic	MESTINON
enilconazole	03	H08	35554-44-0	297.186	10mM	antifungal	CLINAFARM
betamethasone sodium phosphate	03	H09	151-73-5	516.415	10mM	antiinflammatory, glucocorticoid	CELESTONE
azaserine	03	H10	115-02-6	173.129	10mM	antineoplastic, amino acid antagonist
acrisorcin	03	H11	7527-91-5	388.514	10mM	antifungal	AKRINOL
dyclonine hydrochloride	04	A02	586-60-7	289.421	10mM	anesthetic (local)	DYCLONE
testosterone	04	A03	58-22-0	288.434	10mM	androgen, antineoplastic	TESTIM
levonorgestrel	04	A04	797-63-7	312.456	10mM	progestin	MIRENA
alpha-tochopherol	04	A05	59-02-9	430.721	10mM	vitamin E, antioxidant
alpha-tochopheryl acetate	04	A06	58-95-7	472.758	10mM	vitamin E	EPHYNAL
pantothenic acid(d) na salt	04	A07	63409-48-3	241.221	10mM	vitamin B5
mitomycin	04	A08	50-07-7	334.335	10mM	antineoplastic	MUTAMYCIN
diatrizoic acid	04	A09	117-96-4	613.919	10mM	radiopaque agent	UROVIST
oxacillin sodium	04	A10	7240-38-2, 1173-88-2 [anhydrous], 66-79-5 [oxacillin]	423.426	10mM	antibacterial	BACTOCILL
mitotane	04	A11	53-19-0	320.048	10mM	insecticide, antineoplastic	LYSODREN
dimercaprol	04	B02	59-52-9	124.225	10mM	chelating agent (As, Au, Hg antidote)	BAL
panthenol (dl)	04	B03	16485-10-2	205.256	10mM	vitamin B5 precursor, radioprotectant, antimalarial	ZENTINIC
phytonadione	04	B04	84-80-0	450.711	10mM	vitamin K1	AQUAMEPHYTON
uracil	04	B05	66-22-8	112.089	10mM	antineoplastic
riluzole	04	B06	1744-22-5	234.201	10mM	anticonvulsant, glutamate release inhibitor, anti-ALS	RILUTEK
benzonatate	04	B07	104-31-4	603.757	10mM	antitussive	TESSALON
acetazolamide	04	B08	59-66-5	222.245	10mM	carbonic anhydrase inhibitor, diuretic, antiglaucoma	ACETAMOX
acetohydroxamic acid	04	B09	546-88-3	75.0677	10mM	urease inhibitor, antiurolithic, antbacterial	LITHOSTAT
acetylcholine chloride	04	B10	60-31-1, 51-84-3 [acetylcholine]	181.664	10mM	cholinergic, antiarrhythmic, miotic, vasodilator (peripheral)	ACECOLINE
acetylcysteine	04	B11	616-91-1	163.196	10mM	mucolytic	MUCOMYST
adenosine	04	C02	58-61-7	267.246	10mM	antiarrhythmic, cardiac depressant	ADENOCARD
allopurinol	04	C03	315-30-0	136.114	10mM	antihyperuricemia, antigout, antiurolithic	ZYLOPRIM
alverine citrate	04	C04	5560-59-8, 150-59-4 [alverine]	473.571	10mM	anticholinergic	SPASMAVERINE
amantadine hydrochloride	04	C05	665-66-7, 768-94-5 [amantadine]	187.715	10mM	antiviral, antiparkinsonian; treatment of drug-induced extrapyrimidal reactions	SYMADINE
amikacin sulfate	04	C06	39831-55-5, 37517-28-5 [amikacin]	781.769	10mM	antibacterial	AMIKIN
amiloride hydrochloride	04	C07	17440-83-4, 2016-88-8 [anhydrous], 2609-46-3 [amiloride]	266.091	10mM	Na+ channel inhibitor, diuretic	MIDAMOR
aminocaproic acid	04	C08	60-32-2	131.176	10mM	hemostatic	AMICAR
aminoglutethimide	04	C09	125-84-8	232.285	10mM	aromatase inhibitor, antineoplastic, testosterone suppressant	CYTADREN
aminosalicylate sodium	04	C10	6018-19-5	175.121	10mM	antibacterial, tuberculostatic	PAMISYL SODIUM
amitriptyline hydrochloride	04	C11	549-18-8	313.874	10mM	antidepressant	ELAVIL
amodiaquine dihydrochloride	04	D02	6398-98-7, 69-44-3 [anhydrous], 86-42-0 [amodiaquine]	428.793	10mM	antimalarial	CAMOQUIN
amoxicillin	04	D03	61336-70-7, 26787-78-0 [anhydrous]	365.411	10mM	antibacterial	AMOXIL
amphotericin b	04	D04	1397-89-3	924.102	10mM	antifungal	ABELCET
ampicillin sodium	04	D05	69-52-3, 69-53-4 [ampicillin]	371.393	10mM	antibacterial	OMNIPEN
benzethonium chloride	04	D06	121-54-0	448.094	10mM	antiinfective (topical)	PHEMERIDE
anthralin	04	D07	480-22-8, 1143-38-0	226.234	10mM	antipsoriatic	ANTRADERM
antipyrine	04	D08	60-80-0	188.231	10mM	analgesic	PARODYNE
antazoline phosphate	04	D09	154-68-7, 91-75-8 [antazoline]	363.356	10mM	antihistaminic	ANTISTINE PHOSPHATE
apomorphine hydrochloride	04	D10	41372-20-7, 314-19-2 [anhydrous], 58-00-4 [apomorphine]	303.792	10mM	emetic, antiparkinsonian, erextile dysfunction therapy	APOKYN
hymechrome	04	D11	90-33-5	176.173	10mM	choloretic, spasmolytic, sunscreen	CANTABILINE
atropine sulfate	04	E02	51-55-8, 5908-99-6 [atropine sulfate], 55-48-1 [anhydrous]	387.455	10mM	anticholinergic, mydriatic	ATROPISOL
doxazosin mesylate	04	E03	77883-43-3	547.591	10mM	antihypertensive	CARDURA
azathioprine	04	E04	446-86-6	277.266	10mM	immunosuppressant, antineoplastic, antirheumatic	AZANIN
bacitracin	04	E05	1405-87-4	1422.73	10mM	antibacterial
baclofen	04	E06	1134-47-0	213.666	10mM	muscle relaxant (skeletal)	KEMSTRO
beclomethasone dipropionate	04	E07	5534-09-8, 4419-39-0 [beclomethasone]	521.056	10mM	antiasthmatic, topical antiinflammatory	BECLOVENT
amprolium	04	E08	121-25-5	315.248	10mM	coccidiostat	AMPROL
benserazide hydrochloride	04	E09	322-35-0	293.709	10mM	decarboxylase inhibitor	MADOPA
benzocaine	04	E10	94-09-7	165.194	10mM	anesthetic (topical)	ANBESOL
benzthiazide	04	E11	91-33-8	431.942	10mM	diuretic, antihypertensive	AQUATAG
beta-carotene	04	F02	7235-40-7	536.892	10mM	antioxidant; provitamin A	SOLATENE
betamethasone	04	F03	378-44-9	392.472	10mM	glucocorticoid, antiinflammatory	CELESTONE
bethanechol chloride	04	F04	590-63-6, 674-38-4 [bethanechol]	196.679	10mM	cholinergic	DUVOID
bisacodyl	04	F05	603-50-9	361.401	10mM	cathartic	DULCOLAX
bithionate sodium	04	F06	97-18-7	400.02	10mM	anthelmintic, antiseptic	LOROTHIDOL
bromocriptine mesylate	04	F07	22260-51-1, 25614-03-3 [bromocriptine]	750.715	10mM	prolactin inhibitor, antiparkinsonian	PARLODEL
busulfan	04	F08	55-98-1	246.303	10mM	antineoplastic, alkylating agent	MYLERAN
caffeine	04	F09	58-08-2, 5743-12-4 [monohydrate]	194.195	10mM	CNS stimulant	NODOZ
camphor (1r)	04	F10	464-49-3; 76-22-2	152.238	10mM	analgesic, antiinfective, antipruritic
capreomycin sulfate	04	F11	1405-37-4, 11003-38-6 [capreomycin]	766.796	10mM	antibacterial, tuberculostatic	CAPASTAT
carbachol	04	G02	51-83-2	182.652	10mM	cholinergic, miotic	JESTRYL
carbamazepine	04	G03	298-46-4	236.276	10mM	analgesic, anticonvulsant	TEGRETOL
carbenicillin disodium	04	G04	4800-94-6, 4697-36-3 [carbenicillin]	422.37	10mM	antibacterial	CARBECIN
carbinoxamine maleate	04	G05	3505-38-2, 486-16-8 [carbinoxamine]	406.87	10mM	antihistaminic	CLISTIN
carisoprodol	04	G06	78-44-4	260.336	10mM	muscle relaxant (skeletal)	SOMA
cefadroxil	04	G07	66592-87-8, 50370-12-2 [anhydrous], 119922-89-9 [hemihydrate]	363.395	10mM	antibacterial	DURICEF
cefotaxime sodium	04	G08	64485-93-4, 63527-52-6 [cefotaxime]	477.453	10mM	antibacterial	CLAFORAN
cephalothin sodium	04	G09	58-71-9, 153-61-7 [cephalothin]	418.426	10mM	antibacterial	KEFLIN
cephapirin sodium	04	G10	24356-60-3, 21593-23-7 [cephapirin]	445.451	10mM	antibacterial	CEFADYL
cephradine	04	G11	38821-53-3 [anhydrous], 58456-86-3 [dihydrate], 31828-50-9 [non-stoichiometric hydrate]	349.412	10mM	antibacterial	ANSPOR
cetylpyridinium chloride	04	H02	6004-24-6, 123-03-5 [anhydrous]	339.997	10mM	antiinfective (topical)	CEPACOL
chlorambucil	04	H03	305-03-3	304.219	10mM	antineoplastic, alkylating agent	LEUKERAN
chloramphenicol palmitate	04	H04	530-43-8	561.552	10mM	antibacterial, antirickettsial	CHLOROPAL
chloramphenicol sodium succinate	04	H05	982-57-0, 56-75-7 [chloramphenicol]	445.191	10mM	antibacterial, antirickettsial, inhibits protein synthesis	GLOBENICOL
chloramphenicol	04	H06	56-75-7	323.135	10mM	antibacterial, antirickettsial, inhibits protein synthesis	CHLOROMYCETIN
chlorcyclizine hydrochloride	04	H07	1620-21-9, 82-93-9 [base]	337.295	10mM	H1-antihistamine	DI-PARALENE
chlorhexidine dihydrochloride	04	H08	3697-42-5, 55-56-1 [chlorhexidine]	578.379	10mM	antibacterial (topical), disinfectant	LISIUM
sodium cyclamate	04	H09	100-88-9(acid)	201.221	10mM	sweetener	SUCARYL SODIUM
chloroquine diphosphate	04	H10	50-63-5	515.872	10mM	antimalarial, antiamebic, antirheumatic, intercalating agent	ARALEN
chlorothiazide	04	H11	58-94-6	295.725	10mM	diuretic, antihypertensive	DIURIL
glyburide	05	A02	10238-21-8	494.014	10mM	antihyperglycemic	GLYNASE
chloroxylenol	05	A03	88-04-0	156.613	10mM	antibacterial, topical and urinary antiseptic	DETTOL
chlorpheniramine maleate	05	A04	113-92-8, 132-22-9 [chlorpheniramine]	390.87	10mM	antihistaminic	TELDRIN
chlorpromazine	05	A05	50-53-3	318.871	10mM	antiemetic, antipsychotic	THORAZINE
chlorpropamide	05	A06	94-20-2	276.744	10mM	antidiabetic	DIABINESE
chlortetracycline hydrochloride	05	A07	64-72-2	515.351	10mM	antibacterial, antiamebic, Ca chelator, hepatotoxic; inhibits protein synthesis	AUREOMYCIN
chlorthalidone	05	A08	77-36-1	338.772	10mM	diuretic, antihypertensive	THALITONE
chlorzoxazone	05	A09	95-25-0	169.568	10mM	muscle relaxant (skeletal)	PARAFON
felodipine	05	A10	72509-76-3	384.262	10mM	vasodilator, Ca channel blocker	PLENDIL
cinoxacin	05	A11	28657-80-9	262.224	10mM	antibacterial	CINOBAC
clemastine fumarate	05	B02	14976-57-9, 15686-51-8 (base)	459.975	10mM	antihistaminic	TAVIST
clidinium bromide	05	B03	3485-62-9	432.361	10mM	anticholinergic	QUARZAN
clindamycin hydrochloride	05	B04	21462-39-5, 58207-19-5 [monohydrate], 18323-44-9 [clindamycin]	461.452	10mM	antibacterial, inhibits protein synthesis	CLINSOL
clomiphene citrate	05	B05	50-41-9, 911-45-5 [clomiphene]	598.099	10mM	gonad stimulating principle	CLOMID
clonidine hydrochloride	05	B06	4205-91-8, 4205-90-7 [clonidine]	266.559	10mM	antihypertensive	CATAPRES
clotrimazole	05	B07	23593-75-1	344.847	10mM	antifungal	MYCELEX
cloxacillin sodium	05	B08	7081-44-9, 642-78-4 [anhydrous]	457.871	10mM	antibacterial	TEGOPEN
cloxyquin	05	B09	130-16-5	179.607	10mM	antibacterial, antifungal
colchicine	05	B10	64-86-8	399.448	10mM	antimitotic, antigout agent
colistimethate sodium	05	B11	8068-28-8, 21362-08-3 [replaced]	1735.82	10mM	antibacterial	COLOMYCIN
cortisone acetate	05	C02	50-04-4, 53-06-5 [cortisone]	402.492	10mM	glucocorticoid	CORTONE
cotinine	05	C03	486-56-6, 5695-98-7[fumarate]	176.22	10mM	antidepressant
vardenafil hydrochloride	05	C04	224789-15-5	525.074	10mM	erectile dysfunction, PD5 inhibitor	LEVITRA
cromolyn sodium	05	C05	15826-37-6, 16110-51-3 [cromolyn]	512.341	10mM	antiasthmatic, antiallergy	INTAL
cyclizine	05	C06	82-92-8	266.389	10mM	H1 antihistamine
cyclopentolate hydrochloride	05	C07	5870-29-1, 512-15-2 [cyclopentolate]	327.855	10mM	mydriatic	ALPENTOLATE
cyclophosphamide	05	C08	6055-19-2, 50-18-0 [anhydrous]	279.105	10mM	antineoplastic, alkylating agent	CYTOXAN
cycloserine (d)	05	C09	68-41-7	102.093	10mM	antibacterial (tuberculostatic)	SEROMYCIN
butyl paraben	05	C10	94-26-8	194.232	10mM	antifungal, preservative
cytarabine	05	C11	147-94-4	243.221	10mM	antineoplastic, antiviral, antimetabolite	DEPOCYT
amoxapine	05	D02	14028-44-5	313.79	10mM	antidepressant, inhibits norepinephrine uptake	ASENDIN
danazol	05	D03	17230-88-5	337.466	10mM	anterior pituitary suppressant	DANOCRINE
dapsone	05	D04	80-08-0	248.306	10mM	antibacterial, leprostatic, dermatitis herpetiformis suppressant
daunorubicin	05	D05	20830-81-3	527.533	10mM	antineoplastic	DAUNOXOME
dehydrocholate sodium	05	D06	145-41-5	424.517	10mM	choleretic	DECHOLIN SODIUM
demeclocycline hydrochloride	05	D07	127-33-3	501.324	10mM	antibacterial	DECLOMYCIN
desipramine hydrochloride	05	D08	58-28-6, 50-47-5 [desipramine]	302.85	10mM	antidepressant	NORPRAMIN
dexamethasone	05	D09	50-02-2	392.472	10mM	glucocorticoid	MAXIDEX
dexamethasone acetate	05	D10	55812-90-3, 1177-87-3 [anhydrous]	434.509	10mM	glucocorticoid, antiinflammatory	DECADRON
deferoxamine mesylate	05	D11	138-14-7, 70-51-9 [deferoxamine]	656.802	10mM	chelating agent (Fe & Al)	DESFERAL
dexamethasone sodium phosphate	05	E02	2392-39-4, 312-93-6 [dexamethasone 21-(dihydrogen phosphate)]	516.415	10mM	glucocorticoid, antiinflammatory	HEXADROL
felbinac	05	E03	5728-52-9	212.251	10mM	antiinflammatory	TRAXAM
dibenzothiophene	05	E04	132-65-0	184.262	10mM	keratolytic
dibucaine hydrochloride	05	E05	61-12-1, 85-79-0 [dibucaine]	379.934	10mM	anesthetic (local)	NUPERCAINAL
diclofenac sodium	05	E06	15307-79-6	318.137	10mM	antiinflammatory	VOLATREN
dicloxacillin sodium	05	E07	13412-64-1, 343-55-5 [anhydrous], 3116-76-5 [dicloxacillin]	492.316	10mM	antibacterial	DYNAPEN
dicumarol	05	E08	66-76-2	336.304	10mM	anticoagulant	DICUMOL
dicyclomine hydrochloride	05	E09	67-92-5, 77-19-0 [dicyclomine]	345.957	10mM	anticholinergic	BENTYL
dienestrol	05	E10	84-17-3, 13029-44-2 [//E,E//]	266.343	10mM	estrogen	ESTRAGUARD
diethylcarbamazine citrate	05	E11	1642-54-2, 90-89-1 [diethylcarbamazine]	391.425	10mM	anthelmintic	HETRAZAN
diethylstilbestrol	05	F02	56-53-1	268.359	10mM	estrogen	STILBESTROL
diflunisal	05	F03	22494-42-4	250.204	10mM	analgesic, antiinflammatory	DOLOBID
digitoxin	05	F04	71-63-6	764.959	10mM	inotropic, cardiotonic	CRYSTODIGIN
digoxin	05	F05	20830-75-5	780.959	10mM	cardiac stimulant	LANOXIN
dihydroergotamine mesylate	05	F06	6190-39-2	679.799	10mM	vasoconstrictor, antimigraine	MIGRANAL
dihydrostreptomycin sulfate	05	F07	5490-27-7, 128-46-1 [dihydrostreptomycin]	681.678	10mM	antibacterial, tuberculostatic
dimenhydrinate	05	F08	523-87-5	469.975	10mM	antiemetic	DRAMAMINE
dimethadione	05	F09	695-53-4	129.116	10mM	anticonvulsant
dioxybenzone	05	F10	131-53-3	244.249	10mM	ultraviolet screen
diphenhydramine hydrochloride	05	F11	147-24-0	291.824	10mM	antihistaminic	BENADRIL
diphenylpyraline hydrochloride	05	G02	132-18-3 147-20-6 [diphenylpyraline]	317.862	10mM	antihistaminic	HISPRIL
dipyridamole	05	G03	58-32-2	504.638	10mM	coronary vasodilator	PERSANTINE
diethyltoluamide	05	G04	134-62-3	191.275	10mM	insect repellant	DEET
disopyramide phosphate	05	G05	3737-09-5	437.48	10mM	antiarrhythmic	NORPACE
deflazacort	05	G06	14484-47-0	441.529	10mM	antiinflammatory	CALCORT
dopamine hydrochloride	05	G07	62-31-7, 51-61-6 [dopamine]	189.643	10mM	cardiotonic, antihypotensive	INTROPIN
doxepin hydrochloride	05	G08	1229-29-4, 1668-19-5 [doxepin], 4698-39-9 [(//E//)-isomer], 25127-31-5 [(//Z//)-isomer]	315.846	10mM	antidepressant	SINEQUAN
doxycycline hydrochloride	05	G09	17086-28-1, 564-25-0 [anhydrous]	480.906	10mM	antibacterial	PERIOSTAT
doxylamine succinate	05	G10	562-10-7, 469-21-6 [doxylamine]	388.468	10mM	antihistaminic, hypnotic	DECAPRYN
dyclonine hydrochloride	05	G11	536-43-6, 586-60-7 [dyclonine]	325.882	10mM	anesthetic (topical)	DYCLONE
dyphylline	05	H02	479-18-5	254.247	10mM	PDE inhibitor, bronchodilator, vasodilator	LUFYLLIN
trisodium ethylenediamine tetracetate	05	H03	150-38-9	361.217	10mM	chelating agent, antioxidant	LIMCLAIR
emetine dihydrochloride	05	H04	316-42-7, 483-18-1 [emetine]	553.575	10mM	inhibits RNA, DNA and protein synthesis
epinephrine bitartrate	05	H05	51-42-3	333.298	10mM	adrenergic agonist, bronchodilator, antiglaucoma agent	BRONITIN
equilin	05	H06	474-86-2	268.359	10mM	estrogen
ergocalciferol	05	H07	50-14-6	396.662	10mM	antirachitic vitamin; LD50 (rat) 56 mg/kg po	DRISDOL
metolazone	05	H08	17560-51-9	365.841	10mM	diuretic, antihypertensive	ZAROXOLYN
erythromycin ethylsuccinate	05	H09	1264-62-6, 114-07-8 [erythromycin]	862.074	10mM	antibacterial	ERYPED
estradiol	05	H10	50-28-2	272.391	10mM	estrogen	VIVELLE
estradiol cypionate	05	H11	313-06-4	396.575	10mM	estrogen	DEPO
estradiol valerate	06	A02	979-32-8	356.51	10mM	estrogen	DELESTRGEN
estriol	06	A03	50-27-1, 514-68-1 [as, succinate]	288.39	10mM	estrogen	THEELOL
estrone	06	A04	53-16-7	270.375	10mM	estrogen	THEELIN
ethacrynic acid	06	A05	58-54-8	303.144	10mM	diuretic	EDECRIN
ethambutol hydrochloride	06	A06	1070-11-7, 74-55-5 [ethambutol]	277.237	10mM	antibacterial (tuberculostatic)	MYAMBUTOL
ethinyl estradiol	06	A07	57-63-6	296.413	10mM	estrogen, plus progestogen as oral contraceptive	ESTINYL
ethionamide	06	A08	536-33-4	166.246	10mM	antibacterial, tuberculostatic	TRECATOR
ethopropazine hydrochloride	06	A09	1094-08-2, 522-00-9 [ethopropazine]	348.942	10mM	antiparkinsonian, anticholinergic	PARSIDOL
eucatropine hydrochloride	06	A10	536-93-6, 100-91-4 [eucatropine]	327.855	10mM	anticholinergic (opthalmic)
eugenol	06	A11	97-53-0	164.206	10mM	analgesic (topical), antiseptic, antifungal
fludrocortisone acetate	06	B02	514-36-3, 127-31-1 [fludrocortisone]	422.498	10mM	mineralocorticoid	FLORINEF
flumethazone pivalate	06	B03	2002-29-1, 2135-17-3 [flumethasone]	494.581	10mM	glucocorticoid, antiinflammatory	LOCORTEN
fluocinolone acetonide	06	B04	67-73-2	452.5	10mM	glucocorticoid, antiinflammatory	RETISERT
fluocinonide	06	B05	356-12-7	494.538	10mM	antiinflammatory, glucocorticoid	LIDEX
fluorometholone	06	B06	426-13-1	376.472	10mM	glucocorticoid, antiinflammatory	OXYLONE
fluorouracil	06	B07	51-21-8	130.079	10mM	antineoplastic, pyrimidine antimetabolite	CARAC
flurbiprofen	06	B08	5104-49-4	244.268	10mM	antiinflammatory, analgesic	ANSAID
furazolidone	06	B09	67-45-8	225.162	10mM	antibacterial	FUROXONE
furosemide	06	B10	54-31-9	330.749	10mM	diuretic, antihypertensive	LASIX
fusidic acid	06	B11	6990-06-3	516.725	10mM	antibacterial	FUCIDINE
gallamine triethiodide	06	C02	65-29-2, 153-76-4 [gallamine]	891.544	10mM	muscle relaxant (skeletal)	FLAXADIL
gemfibrozil	06	C03	25812-30-0	250.341	10mM	antihyperlipoproteinemic	LOPID
gentamicin sulfate	06	C04	1405-41-0, 1403-66-3 [gentamicin]	575.684	10mM	antibacterial	GARAMYCIN
gentian violet	06	C05	548-62-9	407.991	10mM	antibacterial, anthelmintic	GVS
glucosamine hydrochloride	06	C06	3416-24-8	215.635	10mM	antiarthritic
gramicidin (gramicidin a shown)	06	C07	1405-97-6	1882.34	10mM	antibacterial
guaifenesin	06	C08	93-14-1	198.221	10mM	expectorant	MUCINEX
guanabenz acetate	06	C09	23256-50-0	291.139	10mM	antihypertensive	WYTENSIN
guanethidine monosulfate	06	C10	645-43-2, 55-65-2 [guanethidine]	296.391	10mM	antihypertensive, mitotic agent	ISMELIN
halazone	06	C11	80-13-7	270.092	10mM	antiinfectant
haloperidol	06	D02	52-86-8	375.874	10mM	antidyskinetic, antipsychotic	HALDOL
hetacillin potassium	06	D03	5321-32-4, 3511-16-8 [hetacillin]	427.571	10mM	antibacterial	VERSAPEN
hexachlorophene	06	D04	70-30-4	406.91	10mM	antiinfective (topical)	PHISOHEX
hexylresorcinol	06	D05	136-77-6	194.276	10mM	anthelmintic, topical antiseptic
histamine dihydrochloride	06	D06	51-45-6 [histamine]	184.07	10mM	H1&2 agonist, edema induction, gastric secretion stimulant
homatropine hydrobromide	06	D07	51-56-9, 87-00-3 [homatropine]	356.263	10mM	anticholinergic (opthalmic)	ISOPTO
homatropine methylbromide	06	D08	80-49-9, 87-00-3 [homatropine]	370.29	10mM	anticholinergic (opthalmic)	EQUIPIN
hydralazine hydrochloride	06	D09	304-20-1, 86-54-4 [hydralazine]	196.641	10mM	antihypertensive	APRESOLINE
hydrochlorothiazide	06	D10	58-93-5	297.741	10mM	diuretic	ESIDRIX
hydrocortisone acetate	06	D11	50-03-3	404.508	10mM	glucocorticoid, antiinflammatory	CORTRIL
hydrocortisone hemisuccinate	06	E02	83784-20-7, 2203-97-6 [anhydrous]	462.545	10mM	glucocorticoid
hydrocortisone phosphate triethylamine	06	E03	3863-59-0 [cortisol 21-(dihydrogen phosphate)]	644.837	10mM	glucocorticoid	HYDROCORTONE
hydroflumethiazide	06	E04	135-09-1	331.294	10mM	antihypertensive, diuretic	DIUCARDIN
inositol	06	E05	87-89-8	180.159	10mM	growth factor
hydroxyurea	06	E06	127-07-1	76.0552	10mM	antineoplastic, inhibits ribonucleoside diphosphate reductase	HYDREA
hydroxyzine pamoate	06	E07	10246-75-0, 68-88-2 [hydroxyzine]	763.295	10mM	anxiolytic, antihistaminic	VISTARIL
hyoscyamine	06	E08	101-31-5	289.378	10mM	anticholinergic, analgesic	LEVSIN
ibuprofen	06	E09	15687-27-1, 58560-75-1 [(+/-) mixture]	206.287	10mM	antiinflammatory	ADVIL
imipramine hydrochloride	06	E10	113-52-0, 50-49-7 [imipramine]	316.878	10mM	antidepressant	TOFRANIL
indapamide	06	E11	26807-65-8	365.841	10mM	diuretic, antihypertensive	LOZOL
indomethacin	06	F02	53-86-1	357.797	10mM	antiinflammatory, antipyretic, analgesic	INDOCIN
indoprofen	06	F03	31842-01-0	281.314	10mM	analgesic, antiinflammatory
leucovorin calcium	06	F04	1492-18-8	511.513	10mM	antianemic, antidote to folic acid antagonists	WELLCOVERIN
iodoquinol	06	F05	83-73-8	396.955	10mM	antiamebic	IOQUIN
tacrine hydrochloride	06	F06	1684-40-8	234.731	10mM	anticholinesterase, cognitive adjuvant, K channel blocker	COGNEX
isoniazid	06	F07	54-85-3	137.142	10mM	antibacterial, tuberculostatic	NYDRAZID
isopropamide iodide	06	F08	71-81-8, 7492-32-2 [isopropamide]	480.437	10mM	anticholinergic	DARBID
isoproterenol hydrochloride	06	F09	51-30-9, 7683-59-2 [isoproterenol]	247.724	10mM	bronchodilator	AEROLONE
olsalazine sodium	06	F10	6054-98-4	346.209	10mM	antiinflammatory	AZODISAL SODIUM
isoxsuprine hydrochloride	06	F11	579-56-6, 395-28-8 [isoxsuprine]	337.85	10mM	vasodilator	VASODILAN
kanamycin a sulfate	06	G02	25389-94-0, 133-92-6 [replaced], 59-01-8 [kanamycin]	582.585	10mM	antibacterial	KANTREX
ketoconazole	06	G03	65277-42-1	531.443	10mM	antifungal, PXR/SRC1 & CAR/SRC1 inhibitor	KETOZOLE
lactulose	06	G04	4618-18-2	342.303	10mM	laxative	ACILAC
lincomycin hydrochloride	06	G05	7179-49-9, 859-18-7 [anhydrous], 154-21-2 [lincomycin]	443.006	10mM	antibacterial	LINCOCIN
levonordefrin	06	G06	829-74-3, 18829-78-2 [replaced]	183.209	10mM	vasoconstrictor	NEO-COBEFRIN
mepenzolate bromide	06	G07	76-90-4, 25990-43-6 [mepenzolate]	420.35	10mM	anticholinergic	CANTIL
medroxyprogesterone acetate	06	G08	71-58-9, 520-85-4 [medroxyprogesterone]	386.536	10mM	contraceptive	PROVERA
methicillin sodium	06	G09	7246-14-2, 132-92-3 [anhydrous], 61-32-5 [methicillin]	402.405	10mM	antibacterial	STAPHCILLIN
aconitine	06	G10	302-27-2	645.754	10mM	anesthetic (gastric), antipyretic, and cardiotoxin
progesterone	06	G11	57-83-0	314.472	10mM	progestogen	ENDOMETRIN
methylergonovine maleate	06	H02	57432-61-8, 7054-07-1 [replaced], 113-42-8 [methylergonovine]	455.515	10mM	oxytocic	METHERGINE
methoxsalen	06	H03	298-81-7	216.195	10mM	antipsoriatic, pigmentation agent	OXSORALENE
nitrofurazone	06	H04	59-87-0	198.139	10mM	antiinfective (topical)	ACTIN-N
methylthiouracil	06	H05	56-04-2	142.18	10mM	antithyroid agent
miconazole nitrate	06	H06	22832-87-7, 22916-47-8 [miconazole]	479.15	10mM	antifungal (topical)	MONISTAT
neomycin sulfate	06	H07	1405-10-3, 1404-04-2 [neomycin]	712.733	10mM	antibacterial	MYCIFRADIN
nitromide	06	H08	121-81-3	211.135	10mM	antibacterial, coccidiostat
oxidopamine hydrochloride	06	H09	1199-18-4	205.643	10mM	adrenergic agonist (opthalmic)
norethindrone acetate	06	H10	51-98-9	340.467	10mM	Oral contraceptive (in combination with estrogen)	AYGESTIN
oxyquinoline sulfate	06	H11	134-31-6, 148-24-3 (base)	243.24	10mM	antiinfectant, complexing agent
orphenadrine citrate	07	A02	4682-36-4, 83-98-7 [orphenadrine]	461.517	10mM	muscle relaxant (skeletal), antihistaminic	NORFLEX
penicillin g potassium	07	A03	69-57-8, 61-33-6 [penicillin, G]	372.491	10mM	antibacterial	PENTIDS
penicillin v potassium	07	A04	132-98-9, 87-08-1 [penicillin, V]	388.49	10mM	antibacterial	BEEPEN-VK
levothyroxine	07	A05	51-48-9	776.877	10mM	antihypercholesterimic, thyromimetic	SYNTHROID
phenylephrine hydrochloride	07	A06	61-76-7, 59-42-7 [phenylephrine]	203.67	10mM	mydriatic, decongestant	AFRIN
lumiracoxib	07	A07	220991-20-8	293.728	10mM	antiinflammatory, analgesic, antiarthritic	PREXIGE
physostigmine salicylate	07	A08	57-64-7, 57-47-6 [physostigmine]	413.478	10mM	cholinergic, anticholinesterase, miotic	ANTILIRIUM
pilocarpine nitrate	07	A09	148-72-1, 92-13-7 [pilocarpine]	271.275	10mM	antiglaucoma agent, miotic	PILAGAN
pindolol	07	A10	13523-86-9	248.328	10mM	antihypertensive, antianginal, antiarrhythmic, antiglaucoma	VISKEN
piperacillin sodium	07	A11	59703-84-3, 66258-76-2 [piperacillin], 61477-96-1 [anhydrous]	539.547	10mM	antibacterial	PIPRACIL
nateglinide	07	B02	105816-04-4	317.432	10mM	antidiabetic	STARLIX
piroxicam	07	B03	36322-90-4	331.353	10mM	antiinflammatory	FELDENE
polymyxin b sulfate	07	B04	1405-20-5, 1404-26-8 [polymyxin B]	1301.58	10mM	antibacterial	AEROSPORIN
praziquantel	07	B05	55268-74-1	312.415	10mM	anthelmintic; EMBAY-8440	BILTRICIDE
prazosin hydrochloride	07	B06	19237-84-4, 19216-56-9 [prazosin]	419.871	10mM	antihypertensive	MINIPRESS
prednisolone	07	B07	50-24-8 [anhydrous], 52438-85-4 [sesquihydrate]	360.454	10mM	glucocorticoid	DELTA-CORTEF
prednisolone acetate	07	B08	52-21-1	402.492	10mM	glucocorticoid	METICOTOLONE
prednisone	07	B09	53-03-2	358.438	10mM	glucocorticoid	DECORTIN
primaquine phosphate	07	B10	63-45-6, 90-34-6 [primaquine]	455.345	10mM	antimalarial
primidone	07	B11	125-33-7	218.258	10mM	anticonvulsant	MYSOLINE
probenecid	07	C02	57-66-9	285.365	10mM	uricosuric	PROBENEMID
procainamide hydrochloride	07	C03	614-39-1, 51-06-9 [procainamide]	271.793	10mM	antiarrhythmic	PROCAN
procaine hydrochloride	07	C04	51-05-8, 59-46-1 [procaine]	272.778	10mM	anesthetic (local)	NOVOCAIN
prochlorperazine edisylate	07	C05	1257-78-9, 84-02-6 [prochlorperazine maleate], 58-38-8 [prochlorperazine]	564.146	10mM	antiemetic, antipsychotic, treatment of vertigo	COMPAZINE
procyclidine hydrochloride	07	C06	1508-76-5, 77-37-2 [procyclidine]	323.91	10mM	anticholinergic	KEMADRIN
promazine hydrochloride	07	C07	53-60-1, 58-40-2 [promazine]	320.887	10mM	antipsychotic	SPARINE
propantheline bromide	07	C08	50-34-0, 298-50-0 [propantheline]	448.404	10mM	anticholinergic	PROBANTHINE
dexpropranolol hydrochloride	07	C09	13071-11-9	295.812	10mM	antihypertensive, antianginal, antiarrhythmic
butylated hydroxyanisole	07	C10	25013-16-5	180.249	10mM	antioxidant
pentylenetetrazol	07	C11	54-95-5	138.173	10mM	analeptic, circulation stimulant	CARDIAZOL
pyrantel pamoate	07	D02	22204-24-6, 15686-83-6 [pyrantel]	594.692	10mM	anthelmintic	NEMEX
pyrazinamide	07	D03	98-96-4	123.115	10mM	antibacterial, tuberculostatic	TEBRAZID
pyrilamine maleate	07	D04	59-33-6, 91-84-9 [pyrilamine]	401.466	10mM	antihistaminic	ANTAMINE
pyrimethamine	07	D05	58-14-0	248.717	10mM	antimalarial	DARAPRIM
pyrvinium pamoate	07	D06	3546-41-6	769.906	10mM	anthelmintic	POVAN
quinacrine hydrochloride	07	D07	6151-30-0, 69-05-6 [anhydrous], 83-89-6 [quinacrine]	472.89	10mM	anthelmintic, antimalarial, intercalating agent	ATABRINE
quinidine gluconate	07	D08	7054-25-3, 6591-63-5 [quinidine sulfate], 56-54-2 [quinidine]	520.585	10mM	antiarrhythmic, antimalarial	DURAQUIN
quinine sulfate	07	D09	6119-70-6, 804-63-7 [anhydrous], 130-95-0 [quinine]	422.504	10mM	antimalarial, skeletal muscle relaxant	QUALAQUIN
ciprofibrate	07	D10	52214-84-3	289.161	10mM	antihyperlipidemic
reserpine	07	D11	50-55-5	608.695	10mM	antihypertensive	SERPASIL
estradiol dipropionate	07	E02	113-38-2	384.52	10mM	estrogen
rifampin	07	E03	13292-46-1	822.961	10mM	antibacterial (tuberculostatic)	RIFADIN
iodixanol	07	E04	92339-11-2	1550.2	10mM	radiopaque agent	VISIPAQUE
salicyl alcohol	07	E05	90-01-7	124.141	10mM	anesthetic (local), antiinflammatory	SALICAIN
salicylamide	07	E06	65-45-2	137.139	10mM	analgesic	URTOSAL
sodium salicylate	07	E07	54-21-7	160.106	10mM	keratolytic	IDOCYL
sisomicin sulfate	07	E08	53179-09-2, 32385-11-8 [sisomicin]	545.614	10mM	antibacterial, binds to ribosomes	SISEPTIN
spectinomycin hydrochloride	07	E09	22189-32-8, 21736-83-4 [anhydrous], 1695-77-8 [spectinomycin]	405.279	10mM	antibacterial	TROBICIN
spironolactone	07	E10	52-01-7	416.584	10mM	diuretic, aldosterone antagonist	ALDACTONE
streptomycin sulfate	07	E11	3810-74-0, 57-92-1 [streptomycin]	679.662	10mM	antibacterial (tuberculostatic)	AGRI-STREP
streptozosin	07	F02	18883-66-4	265.225	10mM	antineoplastic, alkylating agent	ZANOSAR
sulfabenzamide	07	F03	127-71-9	276.316	10mM	antibacterial	SULFABENZIDE
sulfacetamide	07	F04	144-80-9, 127-56-0 [anhydrous], 6209-17-2 [sulfacetamide sodium]	214.244	10mM	antibacterial	ALBUCID
sulfadiazine	07	F05	68-35-9	250.281	10mM	antibacterial	ADIAZINE
sulfamerazine	07	F06	127-79-7	264.308	10mM	antibacterial	MESULFA
sulfamethazine	07	F07	57-68-1	278.335	10mM	antibacterial	SULFASURE
sulfamethizole	07	F08	144-82-1	270.334	10mM	antibacterial	THIOSULFIL
sulfamethoxazole	07	F09	723-46-6	253.281	10mM	antibacterial, antipneumocystis	GANTANOL
sulfapyridine	07	F10	144-83-2	249.293	10mM	antibacterial, dermatitis herpetiformis therapy	SULPHAPYRIDINE
sulfasalazine	07	F11	599-79-1	398.4	10mM	anticolitis and Crohn's disease	AZULFIDINE
sulfathiazole	07	G02	72-14-0	255.319	10mM	antibacterial	THIAZAMIDE
sulfinpyrazone	07	G03	57-96-5	404.491	10mM	uricosuric	ANTURANE
sulfisoxazole	07	G04	127-69-5	267.309	10mM	antibacterial	SULFAFURAZOLE
sulindac	07	G05	38194-50-2	356.419	10mM	antiinflammatory	CLINORIL
tamoxifen citrate	07	G06	54965-24-1, 10540-29-1 [tamoxifen]	563.654	10mM	estrogen antagonist, antineoplastic	SOLTAMOX
terbutaline hemisulfate	07	G07	23031-32-5, 23031-25-6 [terbutaline]	323.368	10mM	betaadrenergic agonist, bronchodilator	BRETHAIRE
tetracaine hydrochloride	07	G08	136-47-0, 94-24-6 [tetracaine]	300.832	10mM	anesthetic (local)	PONTOCAINE
tetracycline hydrochloride	07	G09	64-75-5, 60-54-8 [tetracycline]	480.906	10mM	antibacterial, antiamebic, antirickettsial	ACHROMYCIN
tetrahydrozoline hydrochloride	07	G10	522-48-5, 84-22-0 [tetrahydrozoline]	236.747	10mM	adrenergic agonist, nasal decongestant	VISINE
penicillamine	07	G11	52-67-5	149.213	10mM	chelating agent (Cu), antirheumatic	CUPRIMINE
sodium gluconate	07	H02	527-07-1	218.14	10mM	electrolyte replenisher
thioguanine	07	H03	154-42-7, 5580-03-0 [hemihydrate]	167.193	10mM	antineoplastic, purine antimetabolite	TABLOID
thioridazine hydrochloride	07	H04	130-61-0, 50-52-2 [thioridazine]	407.044	10mM	antipsychotic	MELLARIL
thiothixene	07	H05	5591-45-7, 3313-26-6 [//Z//]	443.634	10mM	antipsychotic	NAVANE
timolol maleate	07	H06	26921-17-5, 91524-16-2 [timolol]	432.499	10mM	betaadrenergic blocker	BLOCADREN
tobramycin	07	H07	32986-56-4	467.524	10mM	antibacterial, inhibits protein synthesis	TOBI
tolazoline hydrochloride	07	H08	59-97-2, 59-98-3 [tolazoline]	196.682	10mM	adrenergic blocker	PRISCOLINE
tolbutamide	07	H09	64-77-7	270.353	10mM	antidiabetic	ORINASE
tranylcypromine sulfate	07	H10	13492-01-8, 7081-36-9 [replaced], 155-09-9 [tranylcypromine]	231.272	10mM	antidepressant, MAO inhibitor	PARNATE
triacetin	07	H11	102-76-1	218.208	10mM	antifungal (topical)	ENZACTIN
triamcinolone	08	A02	124-94-7	394.444	10mM	glucocorticoid	ARISTOCORT
triamcinolone acetonide	08	A03	76-25-5	434.509	10mM	antiinflammatory	NASACORT
triamcinolone diacetate	08	A04	67-78-7	478.519	10mM	antiinflammatory	KENACORT
triamterene	08	A05	396-01-0	253.268	10mM	diuretic	DYRENIUM
trichlormethiazide	08	A06	133-67-5	380.658	10mM	diuretic, antihypertensive	METAHYDRIN
trifluoperazine hydrochloride	08	A07	440-17-5, 117-89-5 [trifluoperazine]	480.427	10mM	antipsychotic	STELAZINE
trihexyphenidyl hydrochloride	08	A08	52-49-3	337.937	10mM	anticholinergic, antiparkinsonian	ARTANE
trimeprazine tartrate	08	A09	4330-99-8, 41375-66-0 [replaced], 84-96-8 [trimeprazine]	448.542	10mM	antipruritic	TEMARIL
trimethoprim	08	A10	738-70-5	290.325	10mM	antibacterial	TRIMPEX
trioxsalen	08	A11	3902-71-4	228.25	10mM	melanizing agent, antipsoriatic	TRISORALEN
tripelennamine citrate	08	B02	6138-56-3, 91-81-6 [tripelennamine]	447.492	10mM	antihistaminic	PYRIBENZAMINE
triprolidine hydrochloride	08	B03	6138-79-0, 550-70-9 [anhydrous], 486-12-4 [triprolidine]	314.862	10mM	antihistaminic	ACTIDIL
tropicamide	08	B04	1508-75-4	284.361	10mM	anticholinergic (opthalmic)	MYRDRIACYL
tryptophan	08	B05	73-22-3 ['L']	204.23	10mM	antidepressant, nutrient; LD50(rat) 1634 mg/kg ip
tuaminoheptane sulfate	08	B06	6411-75-2, 123-82-0 [tuaminoheptane]	213.298	10mM	adrenergic agonist	HEPTEDRINE
tyrothricin	08	B07	1404-88-2	1272.48	10mM	topical antibacterial (topical)	HYDROTRICINE
urea	08	B08	57-13-6	60.0558	10mM	diuretic	UREAPHIL
ursodiol	08	B09	128-13-2	392.584	10mM	anticholelithogenic; LD50(rat) 890 mg/kg ip	ACTIGALL
valproate sodium	08	B10	1069-66-5, 99-66-1 [valproic acid]	166.197	10mM	anticonvulsant	DEPACON
vancomycin hydrochloride	08	B11	1404-93-9, 1404-90-6 [vancomycin]	1484.76	10mM	antibacterial	VANCOCIN
vidarabine	08	C02	24356-66-9, 5536-17-4 [anhydrous]	267.246	10mM	antiviral	VIRA-A
terconazole	08	C03	67915-31-5	532.475	10mM	antifungal	TERAZOL
xylometazoline hydrochloride	08	C04	1218-35-5, 526-36-3 [xylometazoline]	280.844	10mM	adrenergic agonist, nasal decongestant	OTRIVIN
albendazole	08	C05	54965-21-8	265.336	10mM	anthelmintic	ALBENZA
norgestrel	08	C06	6533-00-2	312.456	10mM	progestogen	OVRETTE
phenacetin	08	C07	62-44-2	179.221	10mM	analgesic, antipyretic	SARIDON
pimagedine hydrochloride	08	C08	1937-19-5	110.547	10mM	glycosylation inhibitor
noscapine hydrochloride	08	C09	912-60-7, 128-62-1 [noscapine]	449.892	10mM	antitussive	TUSACAPINE
azelaic acid	08	C10	123-99-9	188.225	10mM	antiacne, antiproliferative agent	FINACEAE
nystatin	08	C11	114-90-9	926.118	10mM	antifungal, binds to membrane sterols	MYCOSTATIN
nitrofurantoin	08	D02	67-20-9, 54-87-5 [nitrofurantoin sodium], 17140-81-7 [monohydrate]	238.161	10mM	antibacterial	FURADANTIN
allylisothiocyanate	08	D03	57-06-7	99.1551	10mM	counterirritant
clioquinol	08	D04	130-26-7	305.504	10mM	antiseptic, antiamebic	VIOFORM
yohimbine hydrochloride	08	D05	65-19-0	390.914	10mM	alpha adrenergic blocker, mydriatic, antidepressant
adenosine phosphate	08	D06	61-19-8	347.226	10mM	vasodilator, neuromodulator	ADENYL
ketotifen fumarate	08	D07	34580-14-8, 34580-13-7 [ketotifen]	425.507	10mM	antiasthmatic	ZADITOR
betahistine hydrochloride	08	D08	5579-84-0, 5638-76-6 [betahistine]	209.12	10mM	vasodilator	SERC
nizatidine	08	D09	76963-41-2	331.461	10mM	antiulcer, H2 antagonist	AXID
mycophenolic acid	08	D10	24280-93-1	320.345	10mM	immune suppressant, antineoplastic, antiviral	MYFORTIC
melengestrol acetate	08	D11	2919-66-6	396.531	10mM	antineoplastic, progestin
ouabain	08	E02	11018-89-6, 630-60-4 [anhydrous]	584.667	10mM	antiarrhythmic, cardiotonic, hypertensive, Na/K ATPase inhibitor
pirenperone	08	E03	75444-65-4	393.465	10mM	5HT2 receptor antagonist
nifedipine	08	E04	21829-25-4	346.343	10mM	antianginal, antihypertensive	ADALAT
captopril	08	E05	62571-86-2	217.289	10mM	antihypertensive	CAPOTEN
fluroxene	08	E06	406-90-6	126.079	10mM	anesthetic	FLUOROMAR
diltiazem hydrochloride	08	E07	33286-22-5, 42399-41-7 [diltiazem]	450.988	10mM	Ca channel blocker, coronary vasodilator	CARDIZEM
hydrastine (1r, 9s)	08	E08	118-08-1	383.405	10mM	antihypertensive, sedative, antibacterial
lidocaine hydrochloride	08	E09	6108-05-0, 73-78-9 [anhydrous], 137-58-6 [lidocaine]	270.805	10mM	anesthetic (local), antiarrhythmic	XYLOCAINE
phentolamine hydrochloride	08	E10	73-05-2, 50-60-2 [phentolamine]	317.821	10mM	antihypertensive	REGITINE
butamben	08	E11	94-25-7	193.248	10mM	anesthetic (local); inhibitor of DRG IA/Kv4.2 current	BUTESIN
cefaclor	08	F02	70356-03-5, 53994-73-3 [anhydrous]	367.814	10mM	antibacterial	CECLOR
iodipamide	08	F03	606-17-7, 2618-26-0 [iodipamide sodium]	627.946	10mM	radioopaque agent	CHOLOGRAFIN
diazoxide	08	F04	364-98-7	230.674	10mM	antihypertensive, diuretic, activates K channels and AMPA receptors
allantoin	08	F05	97-59-6	158.117	10mM	wound healing agent	ALCLOXA
althiazide	08	F06	5588-16-9	383.897	10mM	diuretic	ALDACTAZINE
adenine	08	F07	73-24-5	135.129	10mM	Vitamin B4	LEUCO-4
aminacrine	08	F08	90-45-9, 134-50-9 [aminacrine hydrochloride]	194.238	10mM	local antiseptic	MONACRIN
bekanamycin sulfate	08	F09	4696-76-8 (base)	581.601	10mM	antibacterial
budesonide	08	F10	51333-22-3 [11(gr b), 16(gr a)] 51372-29-3 [(11(gr b), 16(gr a)[//R//])] 51372-28-2 [(11(gr b), 16(gr a)[//S//])]	430.546	10mM	antiinflammatory	PULMICORT
casanthranol [cascaroside a shown]	08	F11	8024-48-4	434.403	10mM	laxative, antineoplastic	CASAKOL
canrenoic acid, potassium salt	08	G02	2181-04-6, 4138-96-9 [canrenoic acid]	396.576	10mM	aldosterone antagonist, diuretic	KANRENOL
chenodiol	08	G03	474-25-9	392.584	10mM	anticholithogenic, antilipemic agent	CHENIX
cholecalciferol	08	G04	67-97-0	384.651	10mM	vitamin D3
levocarnitine propionate hydrochloride	08	G05	119793-66-7	253.728	10mM	carnitine replenisher in peripheral arterial disease	DROMOS
methyldopa	08	G06	41372-08-1, 555-30-6 [anhydrous]	211.219	10mM	antihypertensive	ALDOMET
cyanocobalamin	08	G07	68-19-9	1359.43	10mM	vitamin, coenzyme B12	RUBRAMIN
cholesterol	08	G08	57-88-5	386.667	10mM	emulsifying agent
piperine	08	G09	94-62-2	285.346	10mM	analeptic, antibacterial
loxapine succinate	08	G10	27833-64-3, 1977-10-2 [loxapine]	445.907	10mM	antipsychotic	LOXAPINE
dehydrocholic acid	08	G11	81-23-2	402.536	10mM	choleretic	DILABIL
flumequine	08	H02	42835-25-6	261.255	10mM	antibacterial	APURONE
flunarizine hydrochloride	08	H03	30484-77-6, 52468-60-7 [flunarazine]	477.429	10mM	vasodilator	FLUGERAL
fluphenazine hydrochloride	08	H04	146-56-5	510.453	10mM	antipsychotic, H1 antihistamine	PROLIXIN
flutamide	08	H05	13311-84-7	276.217	10mM	antiandrogen, antineoplastic, Nuclear Hormone receptor antagonist	EULEXIN
droperidol	08	H06	548-73-2	379.438	10mM	neuroleptic	INAPSINE
famotidine	08	H07	76824-35-6	337.446	10mM	H2 antihistamine	PEPCID
etodolac	08	H08	41340-25-4	287.362	10mM	antiinflammatory	LODINE
fenoterol hydrobromide	08	H09	13392-18-2	384.273	10mM	betaadrenergic agonist	BEROTEC
fenbufen	08	H10	36330-85-5	254.288	10mM	antiinflammatory
mebeverine hydrochloride	08	H11	2753-45-9, 3625-06-7 [mebeverine]	466.022	10mM	muscle relaxant (smooth)	COLOFAC
aceclidine	09	A02	827-61-2	169.225	10mM	muscarinic ACh agonist, antiglaucoma	GLAUCOSTAT
capsaicin	09	A03	404-86-4	305.421	10mM	analgesic (topical), depletes Substance P, neurotoxic
fampridine	09	A04	504-24-5	94.117	10mM	K channel blocker; multiple sclerosis therapy	NEURELAN
nicergoline	09	A05	27848-84-6	484.397	10mM	vasodilator	SERMION
spiperone	09	A06	749-02-0	395.481	10mM	antipsychotic	SPIROPITAN
erythromycin estolate	09	A07	134-36-1, 114-07-8 [erythromycin]	1056.41	10mM	antibacterial	ILOSONE
spiramycin	09	A08	8025-81-8	843.074	10mM	antibacterial	ROVAMYCIN
estradiol benzoate	09	A09	50-50-0	376.5	10mM	estrogen	AGOFOLLIN
retinol	09	A10	68-26-8	286.462	10mM	vitamin A
isotretinon	09	A11	4759-48-2	300.445	10mM	antiacne, antineoplastic	ACCUTANE
mesna	09	B02	19767-45-4, 3375-50-6 [2-mercaptoethanesulfonic, acid]	164.178	10mM	mucolytic
buspirone hydrochloride	09	B03	33386-08-2, 36505-84-7 [buspirone]	421.974	10mM	5HT1a receptor agonist, anxiolytic	BUSPAR
amiodarone hydrochloride	09	B04	1951-25-3	681.785	10mM	adrenergic agonist, coronary vasodilator, Ca channel blocker	CORDARONE
foscarnet sodium	09	B05	63585-09-1	191.951	10mM	antiviral	FOSCAVIR
cefsulodin sodium	09	B06	52152-93-9, 62587-73-9 [cefsulodin]	554.537	10mM	antibacterial	CEFOMONIL
fosfomycin calcium	09	B07	26472-47-9, 23112-90-5(acid)	176.125	10mM	antibacterial	FOSMICIN
alprenolol	09	B08	13655-52-2, 13707-88-5 [alprenolol hydrochloride]	285.817	10mM	betaadrenergic blocker	GUBERNAL
liothyronine (l- isomer) sodium	09	B09	55-06-1, 6893-02-3 [liothyronine]	672.962	10mM	thyroid hormone	CYTOMEL
alrestatin	09	B10	51411-04-2, 51876-97-2 [alrestatin sodium]	255.232	10mM	aldose reductase inhibitor
proadifen hydrochloride	09	B11	62-68-0	389.97	10mM	cytochrome P450 inhibitor, Ca antagonist, anesthetic (local)
isovaleramide	09	C02	541-46-8	101.15	10mM	anticonvulsant, antimigraine, analgesic
symclosene	09	C03	87-90-1	232.411	10mM	anti-infective	CLORINE
zidovudine [azt]	09	C04	30516-87-1	267.246	10mM	RT transferase inhibitor, antiviral	RETROVIR
acecainide hydrochloride	09	C05	34118-92-8, 32795-44-1 [acecainide]	313.83	10mM	antiarrhythmic	NAPA
viomycin sulfate	09	C06	37883-00-4	783.78	10mM	antibacterial	VIOCIN
tinidazole	09	C07	19387-91-8	247.275	10mM	antiprotozoal	TINDAMAX
edetate disodium	09	C08	60-00-4(acid)	338.227	10mM	chelating agent	ENDRATE
ethosuximide	09	C09	77-67-8	141.171	10mM	anticonvulsant	ZARONTIN
piperidolate hydrochloride	09	C10	129-77-1, 82-98-4 [piperidolate]	359.9	10mM	antispasmodic	DACTIL
neostigmine bromide	09	C11	114-80-7, 59-99-4 [neostigmine]	303.201	10mM	cholinergic
cyclosporine	09	D02	59865-13-3	1202.64	10mM	immunosuppressant	SANDIMMUNE
ascorbic acid	09	D03	50-81-7	176.127	10mM	antiscorbutic, antiviral	CENOLATE
menadione	09	D04	58-27-5	172.185	10mM	prothrombogenic agent	KAYQUINONE
salicin	09	D05	138-52-3	286.284	10mM	analgesic, antipyretic
monensin sodium (monensin a is shown)	09	D06	22373-78-0, 17090-79-8 (monensin)	690.898	10mM	antibacterial	RUMENSIN
astemizole	09	D07	68844-77-9	458.584	10mM	H1 antihistamine (nonsedating)	HISMANAL
benzoic acid	09	D08	65-85-0	122.125	10mM	antifungal
benzyl benzoate	09	D09	120-51-4	212.251	10mM	scabicide	ASCABIOL
benzoyl peroxide	09	D10	94-36-0	242.233	10mM	keratolytic	LOROXIDE
betaine hydrochloride	09	D11	590-46-5, 141-58-2 [replaced], 107-43-7 [betaine]	153.61	10mM	antiarteriosclerotic, hypolipaemic, hepatoprotectant	CYSTADANE
biotin	09	E02	58-85-5	244.315	10mM	vitamin B complex	BIOEPIDERM
aklomide	09	E03	3011-89-0	200.583	10mM	antiprotozoal, coccidiostat	NOVASTAT
nicotinyl alcohol tartrate	09	E04	100-55-0	259.218	10mM	vasodilator	RONIACOL
floxuridine	09	E05	50-91-9	246.197	10mM	antineoplastic, antimetabolite
altretamine	09	E06	645-05-6	210.284	10mM	antineoplastic	HEXALEN
aminohippuric acid	09	E07	61-78-9, 94-16-6 [aminohippurate sodium]	194.192	10mM	renal function diagnosis	PAH
mefloquine	09	E08	53230-10-7	414.781	10mM	antimalarial	LARIAM
adiphenine hydrochloride	09	E09	50-42-0, 64-95-9 [adiphenine]	347.889	10mM	muscle relaxant (smooth)	TRASENTINE
quinapril hydrochloride	09	E10	82586-55-8, 85441-61-8 [quinapril]	474.989	10mM	antihypertensive, ACE inhibitor	ACCUPRIL
amifostine	09	E11	20537-88-6	214.225	10mM	radioprotectant	ETHYOL
iohexol	09	F02	66108-95-0	777.093	10mM	radiopaque diagnostic aid	OMNIPAQUE
tiapride hydrochloride	09	F03	51012-32-9	364.894	10mM	neuroleptic	TIAPRIDAL
bacampicillin hydrochloride	09	F04	37661-08-8, 50972-17-3 [bacampicillin]	501.99	10mM	antibacterial	SPECTROBID
bendroflumethiazide	09	F05	73-48-3	421.42	10mM	diuretic, antihypertensive	NATURETIN
bepridil hydrochloride	09	F06	74764-40-2	403.012	10mM	antiarrhythmic	BEPADIN
bromhexine hydrochloride	09	F07	611-75-6, 3572-43-8 [bromhexine]	412.598	10mM	expectorant	BISOLVON
carmustine	09	F08	154-93-8	214.052	10mM	antineoplastic, alkylating agent	GLIADEL
ceftriaxone sodium trihydrate	09	F09	104376-79-6, 73384-59-5 [ceftriaxone]	652.595	10mM	antibacterial	ROCEPHIN
trimipramine maleate	09	F10	521-78-8, 739-71-9 [trimipramine]	410.518	10mM	antidepressant	SURMONTIL
triflupromazine hydrochloride	09	F11	1098-60-8, 146-54-3 [triflupromazine]	388.886	10mM	antipsychotic	VESPRIN
trazodone hydrochloride	09	G02	25332-39-2, 19794-93-5 [trazodone]	408.334	10mM	antidepressant	DESYREL
firocoxib	09	G03	189954-96-9	336.41	10mM	analgesic, antiinflammatory, antipyretic, COX-II inhibitor	EQIOXX
thonzylamine hydrochloride	09	G04	63-56-9, 91-85-0 [thonzylamine]	322.841	10mM	antihistamine	ANAHIST
thiamphenicol	09	G05	15318-45-3	356.227	10mM	antibacterial	THIOCYMETIN
tenoxicam	09	G06	59804-37-4	337.378	10mM	antiinflammatory	ALGANEX
chloroxine	09	G07	773-76-2	214.052	10mM	chelating agent, antiseborrheic	CAPITROL
chlorprothixene hydrochloride	09	G08	113-59-7	352.329	10mM	antipsychotic	TARACTAN
cinnarazine	09	G09	298-57-7	368.526	10mM	H1 antihistamine	CINAZYN
dantrolene sodium	09	G10	24868-20-0, 14663-23-1 [anhydrous], 7261-97-4 [dantrolene]	336.241	10mM	muscle relaxant (skeletal)	DANTRIUM
betamethasone 17,21-dipropionate	09	G11	5593-20-4	504.601	10mM	glucocorticoid, antiinflammatory	DIPROLENE
erythrosine sodium	09	H02	16423-68-0	879.865	10mM	color additive
edoxudine	09	H03	15176-29-1	256.261	10mM	antiviral
enoxacin	09	H04	74011-58-8	320.326	10mM	antibacterial	PENETREX
tranilast	09	H05	53902-12-8	327.34	10mM	antiallergic, mast cell degranulation inhibitor, angiogenesis blocker
phenethicillin potassium	09	H06	132-93-4, 147-55-7 [phenethicillin]	402.517	10mM	antibacterial
perhexiline maleate	09	H07	6724-53-4, 6621-47-2 [perhexiline]	393.572	10mM	coronary vasodilator	PEXID
paromomycin sulfate	09	H08	1263-89-4, 7542-37-2 [paromomycin], 59-04-1 [paromomycin, replaced]	713.718	10mM	antibacterial, antiamebic	HUMATIN
methapyrilene hydrochloride	09	H09	135-23-9, 91-80-5 [methapyrilene]	297.853	10mM	H1 antihistamine	THENYLENE
tyloxapol	09	H10	25301-02-4	1173.76	10mM	polymeric nonionic detergent	SUPERINONE
azilsartan kamedoxomil	09	H11	863031-24-7	606.642	10mM	antihypertensive, AT1 angiotensin II antagonist	EDARBI
hycanthone	10	A02	3105-97-3	356.49	10mM	anthelmintic, hepatotoxic
naphazoline hydrochloride	10	A03	550-99-2, 835-31-4 [naphazoline]	246.742	10mM	adrenergic agonist, nasal decongestant	ALBALON
isoxicam	10	A04	34552-84-6	335.341	10mM	antiinflammatory	MAXICAM
labetalol hydrochloride	10	A05	32780-64-6, 36894-69-6 [labetalol]	364.876	10mM	adrenergic blocker	NORMODYNE
piroctone olamine	10	A06	68890-66-4	298.429	10mM	antiseborrheic	OCTOPIROX
mephentermine sulfate	10	A07	1212-72-2, 6190-60-9 [dihydrate], 100-92-5 [mephentermine]	261.342	10mM	vasoconstrictor	WYAMINE
metaraminol bitartrate	10	A08	33402-03-8	317.298	10mM	antihypotensive	ARAMINE
methazolamide	10	A09	554-57-4	236.273	10mM	carbonic anhydrase inhibitor
methylbenzethonium chloride	10	A10	1320-44-1, 25155-18-4 [anhydrous]	462.121	10mM	antiinfective	DELAVAN
ethamivan	10	A11	304-84-7	223.274	10mM	CNS & respiratory stimulant	VANDID
amsacrine	10	B02	51264-14-3	392.48	10mM	antineoplastic, immune suppressive	AMSIDYL
midodrine hydrochloride	10	B03	3092-17-9, 42794-76-3 [midodrine]	290.749	10mM	antihypertensive, vasoconstrictor	ORVATEN
nadolol	10	B04	42200-33-9	309.409	10mM	betaadrenergic blocker	COGARD
naltrexone hydrochloride	10	B05	16676-29-2, 16590-41-3 [naltrexone]	341.411	10mM	morphine antagonist	VIVITROL
methylphenidate hydrochloride	10	B06	298-59-9, 113-45-1(base)	269.774	10mM	CNS stimulant	RITALIN
niclosamide	10	B07	50-65-7	327.126	10mM	anthelmintic, teniacide	NICLOSIDE
mesalamine	10	B08	89-57-6	153.139	10mM	antiinflammatory	ASACOL
pergolide mesylate	10	B09	66104-23-2, 66104-22-1 [pergolide]	410.602	10mM	dopamine receptor agonist	PERMAX
prilocaine hydrochloride	10	B10	1786-81-8, 721-50-6 [prilocaine]	256.778	10mM	anesthetic (local)	CITANEST
hydrocortisone butyrate	10	B11	13609-67-1	432.562	10mM	glucocorticoid, antiinflammatory	LOCOID
roxithromycin	10	C02	80214-83-1	837.067	10mM	antibacterial	RULIDE
mitoxantrone hydrochloride	10	C03	70476-82-3, 65271-80-9 [mitoxantrone]	517.414	10mM	antineoplastic	NOVANTRONE
oxethazaine	10	C04	126-27-2	467.657	10mM	anesthetic (local)
dipyrone	10	C05	5907-38-0, 68-89-3 [anhydrous]	333.344	10mM	analgesic, antipyretic	NOVALDIN
nevirapine	10	C06	129618-40-2	266.305	10mM	antiviral, RT inhibitor	VIRAMUNE
nafcillin sodium	10	C07	7177-50-6, 985-16-0 [anhydrous], 147-52-4 [nafcillin]	436.466	10mM	antibacterial	NALLPEN
eprodisate disodium	10	C08	36589-58-9	248.185	10mM	amyloidosis therapy
naloxone hydrochloride	10	C09	357-08-4, 51481-60-8 [dihydrate], 465-65-6 [naloxone]	363.844	10mM	narcotic antagonist	NARCAN
tetroquinone	10	C10	319-89-1	172.095	10mM	keratolytic
imexon	10	C11	59643-91-3	111.104	10mM	antineoplastic	AMPLIMEXON
oxibendazole	10	D02	20559-55-1	249.272	10mM	anthelmintic	ANTHELCIDE
pipobroman	10	D03	54-91-1	356.059	10mM	antineoplastic, alkylating agent	VERCYTE
nadide	10	D04	53-84-9	663.435	10mM	alcohol and narcotic antagonist
quinethazone	10	D05	73-49-2	289.742	10mM	diuretic, antihypertensive	HYDROMOX
quipazine maleate	10	D06	5786-68-5, 4774-24-7 [quipazine]	329.359	10mM	antidepressant, oxytocic
bumetanide	10	D07	28395-03-1	364.423	10mM	diuretic	BUMEX
semustine	10	D08	13909-09-6	247.727	10mM	antineoplastic
thiotepa	10	D09	52-24-4	189.22	10mM	antineoplastic, alkylating agent	THIOPLEX
clofibrate	10	D10	637-07-0	242.705	10mM	antihyperlipidemic	ATROMID
resorcinol monoacetate	10	D11	102-29-4	152.151	10mM	antiseborrheic, antipruritic	EURESOL
nimodipine	10	E02	66085-59-4	418.451	10mM	vasodilator	NIMOTOP
acyclovir	10	E03	59277-89-3	225.209	10mM	antiviral	ZOVIRAX
retinyl palmitate	10	E04	79-81-2	524.878	10mM	provitamin, antixerophthalamic
thalidomide	10	E05	50-35-1	258.236	10mM	hypnotic	THALOMID
nitrendipine	10	E06	84845-75-0	360.37	10mM	antihypertensive	BAYPRESS
benzalkonium chloride	10	E07	8001-54-5	354.024	10mM	antiinfective (topical)	ROCCAL
ciprofloxacin	10	E08	85721-33-1	331.35	10mM	antibacterial, fungicide	CIPRO
celecoxib	10	E09	169590-42-5	381.379	10mM	antiarthritic, cyclooxygenase2 inhibitor	CELEBREX
azithromycin	10	E10	83905-01-5, 117772-70-0 [dihydrate]	749.004	10mM	antibacterial	ZITHROMAX
anethole	10	E11	4180-23-8	148.207	10mM	expectorant, gastric stimulant, insecticide	MONASIRUP
terfenadine	10	F02	50679-08-8	471.689	10mM	H1 antihistamine, nonsedating	SELDANE
clopidogrel sulfate	10	F03	113665-84-2	419.906	10mM	platelet aggregation inhibitor	PLAVIX
loratadine	10	F04	79794-75-5	382.894	10mM	H1 antihistamine	ALAVERT
selamectin	10	F05	165108-07-6	769.982	10mM	anthelmintic, antiparasitic, antimite	REVOLUTION
naproxol	10	F06	26159-36-4	216.282	10mM	antinflammatory, analgesic, antipyretic
colforsin	10	F07	66575-29-9	410.512	10mM	adenylate cyclase activator, antiglaucoma, hypotensive, vasodilator
pentagastrin	10	F08	5534-95-2	767.909	10mM	gastric secretion indicator	PEPTAVLON
amcinonide	10	F09	51022-69-6	502.585	10mM	glucocorticoid, antiinflammatory	CYCLOCORT
bupivacaine hydrochloride	10	F10	14252-80-3, 2180-92-9 [bupivacaine], 18010-40-7 [anhydrous]	324.898	10mM	anesthetic (local)	MARCAINE
nabumetone	10	F11	42924-53-8	228.294	10mM	antiinflammatory	RELAFEN
paclitaxel	10	G02	33069-62-4	853.929	10mM	antineoplastic	TAXOL
butacaine	10	G03	149-16-6	306.452	10mM	anesthetic (local)	BUTYN
clobetasol propionate	10	G04	25122-46-7, 25122-41-2 [clobetasol]	466.982	10mM	glucocorticoid, antiinflammatory	CLOBEX
iopanic acid	10	G05	96-83-3	570.937	10mM	radioopaque agent	TELEPAQUE
ketorolac tromethamine	10	G06	74103-07-4, 74103-06-3 [ketorolac]	376.413	10mM	antiinflammatory	TORADOL
lansoprazole	10	G07	103577-45-3	369.368	10mM	antiulcer	PREVACID
mexiletine hydrochloride	10	G08	5370-01-4, 31828-71-4 [mexiletine]	215.725	10mM	antiarrhythmic
morantel citrate	10	G09	26155-31-7, 20574-50-9 [morantel]	412.465	10mM	anthelmintic
perphenazine	10	G10	58-39-9	403.978	10mM	antipsychotic	TRILAFON
denatonium benzoate	10	G11	3734-33-6	446.595	10mM	denaturing agent, bitter principle	BITREX
tacrolimus	10	H02	109581-93-3, 104987-11-3 [anhydrous]	804.04	10mM	immune suppressant, antifungal	PROGRAF
brompheniramine maleate	10	H03	980-71-2, 86-22-6 [brompheniramine]	435.321	10mM	H1 antihistamine	DIMETANE
sirolimus	10	H04	53123-88-9	914.197	10mM	immunosuppressant, antineoplastic; rapamycin	RAPAMUNE
paroxetine hydrochloride	10	H05	61869-08-7	365.836	10mM	antidepressant	PAXIL
protryptyline hydrochloride	10	H06	1225-55-4	299.847	10mM	antidepressant	VIVACTIL
alaproclate	10	H07	60719-82-6	255.747	10mM	antidepressant
acetriazoic acid	10	H08	85-36-9, 129-63-5 [acetrizoate sodium]	556.866	10mM	X-ray contrast medium	SALPIX
venlafaxine hydrochloride	10	H09	99300-78-4, 93413-69-5 [venlafaxine]	313.871	10mM	antidepressant	EFFEXOR
iothalamic acid	10	H10	2276-90-6	613.919	10mM	radiopaque agent	CONRAY
fluoxetine	10	H11	54910-89-3	345.795	10mM	antidepressant	PROZAC
isradipine	11	A02	75695-93-1	371.396	10mM	Ca channel blocker, antiparkisonian	DYNACIRC
cefuroxime axetil	11	A03	64544-07-6, 55268-75-2 [cefuroxime]	510.483	10mM	antibacterial	CEFTIN
fexofenadine hydrochloride	11	A04	138452-21-8	538.133	10mM	nonsedating H1-antihistamine	ALLEGRA
trifluridine	11	A05	70-00-8	296.205	10mM	antiviral (opthalmic)	VIROPTIC
sodium nitroprusside	11	A06	13755-38-9	261.922	10mM	antihypertensive	NITROPRESS
avobenzone	11	A07	70356-09-1	310.397	10mM	sunscreen	PARSOL
oxantel pamoate	11	A08	68813-55-8	604.666	10mM	anthelmintic	TELOPAR
trimetozine	11	A09	635-41-6	281.311	10mM	sedative, neurosedative
domperidone	11	A10	57808-66-9	425.922	10mM	antiemetic, dopamine antagonist	MOTILIUM
cysteamine hydrochloride	11	A11	60-23-1	113.61	10mM	antiurolithic, depigmentation, radiation protectant
rofecoxib	11	B02	162011-90-7	314.363	10mM	COX2 inhibitor, antiinflammatory, antiarthritic	VIOXX
simvastatin	11	B03	79902-63-9	418.579	10mM	antihyperlipidemic, HMGCoA reductase inhibitor	ZOCOR
oxcarbazepine	11	B04	28721-07-5	252.275	10mM	antipsychotic	TRILEPTAL
meloxicam sodium	11	B05	71125-38-7	373.387	10mM	antiinflammatory	MOBIC
carvedilol	11	B06	72956-09-3	406.486	10mM	beta-adrenergic blocker	COREG
irbesartan	11	B07	138402-11-6	428.542	10mM	angiotensin 2 receptor antagonist	AVAPRO
levofloxacin	11	B08	138199-71-0	361.376	10mM	antibacterial	LEVAQUIN
lithium citrate	11	B09	6080-58-6, 919-16-4 [anhydrous]	209.92	10mM	antidepressant	LITAREX
gatifloxacin	11	B10	160738-57-8	375.403	10mM	antibacterial	TEQUIN
miglitol	11	B11	72432-03-2	207.228	10mM	alpha-glucosidase inhibitor, antidiabetic	GLYSET
orlistat	11	C02	96829-58-2	495.749	10mM	reversible lipase inhibitor, antiobesity	XENICAL
moxifloxacin hydrochloride	11	C03	186826-86-8	465.957	10mM	antibacterial	AVELOX
pioglitazone hydrochloride	11	C04	111025-46-8 (pioglitazone)	392.908	10mM	antidiabetic	ACTOS
donepezil hydrochloride	11	C05	142057-77-0	415.965	10mM	acetylcholinesterase inhibitor (reversible), cognitive enhancer	ARICEPT
fluvastatin	11	C06	93957-54-1	411.478	10mM	antihyperlipidemic, HMGCoA reductase inhibitor	LESCOL
pizotyline malate	11	C07	5189-11-7	429.539	10mM	5HT antagonist, antimigraine	SANDOMIGRAN
exemestane	11	C08	107868-30-4	296.413	10mM	antineoplastic, aromatase inhibitor	AROMASIN
adipic acid	11	C09	124-04-9	146.144	10mM	acidulating agent
ornidazole	11	C10	16773-42-5	219.629	10mM	antiinfective
ethynodiol diacetate	11	C11	297-76-7	384.52	10mM	progestin
estropipate	11	D02	7280-37-7	436.575	10mM	estrogen	OGEN
cinromide	11	D03	58473-74-8	254.128	10mM	anticonvulsant	VUMIDE
alclometazone dipropionate	11	D04	66734-13-2	521.056	10mM	antiinflammatory, glucocorticoid	ACLOVATE
alendronate sodium	11	D05	121268-17-5	326.134	10mM	bone resorption inhibitor, farnesyldiphosphate synthetase inhibitor, antimetastatic	FOSAMAX
acarbose	11	D06	56180-94-0	645.617	10mM	alpha-glucosidase & saccharase inhibitor, antidiabetes, antihyperlipidaemia, antiobesity	GLUCOBAY
ropinirole hydrochloride	11	D07	91374-21-9	296.843	10mM	dopamine receptor agonist, antiParkinsonian	REQUIP
quetiapine	11	D08	111974-69-7	383.516	10mM	antipsychotic: 5HT antagonist, dopamine antagonist, H1-antihistamine, alpha adrenergic blocker	SEROQUEL
rizatriptan benzoate	11	D09	144034-80-0	391.477	10mM	5HT-1B/1D agonist, antimigraine	MAXALT
famciclovir	11	D10	104227-87-4	321.339	10mM	antiviral	FAMVIR
amlodipine besylate	11	D11	111470-99-6	567.063	10mM	Ca channel blocker	NORVASC
ezetimibe	11	E02	163222-33-1	409.437	10mM	sterol absorption inhibitor	ZETIA
olmesartan medoxomil	11	E03	144689-63-4	558.599	10mM	Angiotensin II inhibitor prodrug, antihypertensive	BENICAR
ceftibuten	11	E04	97519-39-6	410.43	10mM	antibacterial	CEDAX
cefdinir	11	E05	91832-40-5	395.418	10mM	antibacterial	OMNICEF
sibutramine hydrochloride	11	E06	84485-00-7; 106650-56-0 (base); 125494-59-9 (hydrate)	316.317	10mM	anorexic, antidepressant, inhibitor of 5HT, norepinephrine & dopamine uptake	MERIDIA
perindopril erbumine	11	E07	107133-36-8; 82834-16-0 (perindopril)	441.616	10mM	antihypertensive, ACE inhibitor	ACEON
rosuvastatin calcium	11	E08	287714-14-4, 147098-20-2(Ca salt)	520.619	10mM	antihyperlipidemic	CRESTOR
moxalactam disodium	11	E09	8031-09-2	564.445	10mM	antibacterial	MOXAM
prednicarbate	11	E10	73771-04-7	488.583	10mM	antiinflammatory, glucocorticoid	DERMATOP
deracoxib	11	E11	169590-41-4	397.379	10mM	antiinflammatory, antiarthritic, COX-2 inhibitor	DERAMAXX
cilostazol	11	F02	73963-72-1	369.47	10mM	phosphodiesterase inhibitor	PLETAL
citicoline	11	F03	987-78-0	488.331	10mM	cognition enhancer, phosphocholine cytidyltransferase activator	CERAXON
apramycin sulfate	11	F04	65710-07-8	539.588	10mM	antibacterial; LD50(iv) 280mg/kg(mouse)
sertraline hydrochloride	11	F05	79559-97-0; 79617-96-2(base)	342.699	10mM	antidepressant, 5HT uptake inhibitor	ZOLOFT
minocycline hydrochloride	11	F06	13614-98-7, 10118-90-8 [minocycline]	493.949	10mM	antibacterial	SOLODYN
telithromycin	11	F07	191114-48-4	812.025	10mM	antibacterial	KETEK
oxaprozin	11	F08	21256-18-8	293.325	10mM	antiinflammatory	DAYPRO
carbetapentane citrate	11	F09	23142-01-0, 77-23-6 [carbetapentane]	525.601	10mM	antitussive	TOCLASE
nitazoxanide	11	F10	55981-09-4	307.287	10mM	antiparasitic	ALINIA
pefloxacine mesylate	11	F11	149676-40-4	429.471	10mM	antibacterial, antiproliferative
methyclothiazide	11	G02	135-07-9	360.24	10mM	antihypertensive	ENDURON
bifonazole	11	G03	60628-96-8	310.402	10mM	antifungal, calmodulin antagonist	MYCOSPOR
tylosin tartrate	11	G04	1405-54-5, 1401-69-0(base)	1066.21	10mM	antibacterial	TYLAN
sarafloxacin hydrochloride	11	G05	91296-87-6	421.835	10mM	antibacterial	SARAFLOX
gadoteridol	11	G06	120066-54-8	558.693	10mM	paramagnetic agent	PROHANCE
chlormadinone acetate	11	G07	302-22-7	404.938	10mM	progestin, antiandrogen
oxiconazole nitrate	11	G08	64211-46-7	492.149	10mM	antifungal	OXISTAT
azaperone	11	G09	1649-18-9	327.405	10mM	tranquilizer, neuroleptic, alpha adrenergic blocker	SUICALM
ioxilan	11	G10	107793-72-6	791.12	10mM	radiopaque agent	OXILAN
azelastine hydrochloride	11	G11	58581-89-8	418.37	10mM	H1 antihistamine (nonsedating); leucotriene synthesis blocker	ASTENIL
ketanserin tartrate	11	H02	83846-83-7, 74050-98-9(base)	395.437	10mM	5HT2/5HT1C seritonin antagonist
tiletamine hydrochloride	11	H03	14176-50-2	259.8	10mM	anesthetic, anticonvulsant	TELAZOL
decoquinate	11	H04	18507-89-6	417.55	10mM	coccidiostat
cefditorin pivoxil	11	H05	117467-28-4	620.73	10mM	antibacterial	SPECTRACEF
valacyclovir hydrochloride	11	H06	124832-27-5	360.803	10mM	antiviral	VALTREX
duloxetine hydrochloride	11	H07	136434-34-9	333.883	10mM	antidepressant	CYMBALTA
nisoldipine	11	H08	63675-72-9	388.424	10mM	vasodilator (coronary)	SULAR
montelukast sodium	11	H09	151767-02-1	594.154	10mM	leucotriene antagonist, antiasthmatic	SINGULAIR
benurestat	11	H10	38274-54-3	228.637	10mM	urease inhibitor
benzoxiquine	11	H11	86-75-9	249.272	10mM	antiinfective	DIOXYLINE
bismuth subsalicylate	12	A02	14882-18-9	362.096	10mM	antidiarrheal, antacid, antiulcer	PEPTO-BISMOL
benzoylpas	12	A03	13898-58-3	257.248	10mM	antibacterial, tuberculostatic	THERAPAS
bromindione	12	A04	1146-98-1	301.142	10mM	anticoagulant	HALINONE
capobenic acid	12	A05	21434-91-3	325.365	10mM	antiarrhythmic
acetohexamide	12	A06	968-81-0	324.402	10mM	antidiabetic	DYMELOR
ethoxzolamide	12	A07	452-35-7	258.32	10mM	carbonic anhydrase inhibitor, antiulcer, antiglaucoma	ETHAMIDE
flucytosine	12	A08	2022-85-7	129.094	10mM	antifungal	ANCOBON
fomepizole hydrochloride	12	A09	56010-88-8	118.567	10mM	alcohol dehydrogenase inhibitor, antidote	ANTIZOL
glipizide	12	A10	29094-61-9	445.544	10mM	antidiabetic	GLUCOTROL
guanfacine hydrochloride	12	A11	29110-47-2	282.559	10mM	antihypertensive	TENEX
d-lactitol monohydrate	12	B02	81025-04-9, 585-86-4	362.334	10mM	sweetener, treatment of portoencephalopathy
levocarnitine	12	B03	541-15-1	161.202	10mM	cofactor for fatty acid metabolism, replenisher in arterial disease	CARNITOR
lobendazole	12	B04	6306-71-4	205.218	10mM	anthelmintic
methylene blue	12	B05	7220-79-3	337.874	10mM	antimethemoglobinemic, cyanide antidote
eprinomectin	12	B06	123997-26-2	914.154	10mM	antiparasitic	EPRINEX
nithiamide	12	B07	140-40-9	187.178	10mM	antibacterial
pralidoxime chloride	12	B08	51-15-0	172.616	10mM	cholesterase agonist	PROTOPAM
prednisolone hemisuccinate	12	B09	2920-86-7	460.529	10mM	antiinflammatory, glucocorticoid	CORT SOL
pyridoxine	12	B10	65-23-6	169.182	10mM	vitamin B6, enzyme cofactor	HEXABETALIN
risperidone	12	B11	106266-06-2	410.496	10mM	neuroleptic	RISPERDAL
sulfisoxazole acetyl	12	C02	80-74-0	309.346	10mM	antibacterial	GANTRISIN
taurine	12	C03	107-35-7	125.147	10mM	neuroprotectant, inhibitory neurotransmitter, GABA agonist
triclosan	12	C04	3380-34-5	289.547	10mM	antiinfective	STRI-DEX
thiamine	12	C05	67-03-8	337.273	10mM	vitamin B1, enzyme cofactor	BETALIN-S
trimethadione	12	C06	127-48-0	143.144	10mM	anticonvulsant	TRIDIONE
valganciclovir hydrochloride	12	C07	175865-59-5	390.83	10mM	antiviral	VALCYTE
undecylenic acid	12	C08	112-38-9	184.281	10mM	antifungal
clindamycin palmitate hydrochloride	12	C09	25507--04-4	699.869	10mM	antibacterial, inhibits protein synthesis	CLEOCIN
cefonicid sodium	12	C10	71420-79-6	586.535	10mM	antibacterial	MONOCID
phenyl aminosalicylate	12	C11	133-11-9	229.238	10mM	antibacterial (tuberculostatic)	PHENYPASTEBAMIN
netilmicin sulfate	12	D02	56391-56-1	671.745	10mM	antibacterial	NETROMYCIN
doxorubicin	12	D03	23214-92-8	543.532	10mM	antineoplastic	RUBEX
methysergide maleate	12	D04	129-49-7	469.542	10mM	vasoconstrictor, antimigraine	SANSERT
florfenicol	12	D05	76639-94-6	358.218	10mM	antibacterial	NUFLOR
acepromazine maleate	12	D06	3598-37-6	442.538	10mM	sedative	ATRAVET
biperiden	12	D07	514-65-8	311.471	10mM	anticholinergic, antiparkinsonian	AKINETON
dexchlorpheniramine maleate	12	D08	2438-32-6	390.87	10mM	antihistamine	POLARAMINE
diloxanide furoate	12	D09	3736-81-0	328.154	10mM	amoebicide
etidronate disodium	12	D10	7414-83-7	249.993	10mM	bone resorption inhibitor	DIDRONEL
amorolfine hydrochloride	12	D11	78613-38-4, 78613-35-1(base)	353.98	10mM	antimycotic	LOCERYL
norgestimate	12	E02	35189-28-7	369.508	10mM	progestin
terazosin hydrochloride	12	E03	70024-40-7	423.903	10mM	antihypertensive	HYTRIN
tioconazole	12	E04	65899-73-2	387.718	10mM	antifungal	VAGISTAT
dexibuprofen	12	E05	51146-56-6	206.287	10mM	analgesic, antiinflammatory
anagrelide hydrochloride	12	E06	58579-51-4	292.554	10mM	antithrombotic	AGRYLIN
etomidate	12	E07	33125-97-2	244.296	10mM	sedative	AMIDATE
lamotrigine	12	E08	84057-84-1	256.096	10mM	anticonvulsant	LAMICTAL
raloxifene hydrochloride	12	E09	82640-04-8	510.057	10mM	antiestrogen	EVISTA
cefpodoxime proxetil	12	E10	87239-81-4	557.605	10mM	antibacterial	VANTIN
isoleucine (l)	12	E11	73-32-5	131.176	10mM	amino acid, nutrient
aminopentamide sulfate	12	F02	119793-66-7	394.493	10mM	antispasmodic, antiemetic	CENTRINE
ziprasidone mesylate	12	F03	199191-69-0	509.05	10mM	antipsychotic	GEODON
isoetharine mesylate	12	F04	7279-75-6	335.422	10mM	bronchodilator	BROKOSOL
oxfendazole	12	F05	53716-50-0	315.353	10mM	anthelmintic	SYNANTHIC
trientine hydrochloride	12	F06	38260-01-4	219.159	10mM	chelating agent	SYPRINE
ticlopidine hydrochloride	12	F07	53885-35-1	300.252	10mM	PAF inhibitor	TICLID
ticarcillin disodium	12	F08	4697-14-7	428.396	10mM	antibacterial	TICAR
thonzonium bromide	12	F09	553-08-2	591.725	10mM	mucolytic, antibacterial, surface active agent	THONZIDE
toltrazuril	12	F10	69004-03-1	425.389	10mM	coccidiostat	BAYCOX
atracurium besylate	12	F11	64228-81-5	1243.51	10mM	neuromuscular blocker	TRACRIUM
rolipram	12	G02	61413-54-5	275.351	10mM	tranquilizer
rolitetracycline	12	G03	751-97-3	527.579	10mM	antibacterial	SYNTETRIN
pipamperone	12	G04	1893-33-0	375.491	10mM	antipsychotic	DIPIPERON
pancuronium bromide	12	G05	15500-66-0	732.687	10mM	neuromuscular blocker	PAVULON
flumazenil	12	G06	78755-81-4	303.296	10mM	benzodiazepine antagonist	ROMAZICON
altrenogest	12	G07	850-52-2	310.44	10mM	progestinantineoplastic	REGUMATE
bisoprolol fumarate	12	G08	104344-23-2	441.526	10mM	beta-blocker, antihypertensive	ZEBETA
fludarabine phosphate	12	G09	75607-67-9	365.217	10mM	antineoplastic	FLUDARA
betamethasone acetate	12	G10	987-24-6	434.509	10mM	antiinflammatory	CELESTOVET
vigabatrin	12	G11	60643-86-9	129.16	10mM	anticonvulsant
tyrosine	12	H02	60-18-4	181.193	10mM	amino acid, nutrient
epirubicin hydrochloride	12	H03	56390-09-1	579.993	10mM	antineoplastic	ELLENCE
vecuronium bromide	12	H04	50700-72-6	637.748	10mM	neuromuscular blocker	NORCURON
aliskiren hemifumarate	12	H05	173334-57-1	667.847	10mM	renin inhibitor	TEKTURNA
acamprosate calcium	12	H06	77337-73-6	400.487	10mM	alcohol antagonist	CAMPRAL
prednisolone sodium phosphate	12	H07	125-02-0	484.398	10mM	antiinflammatory, glucocorticoid	HYDELTRASOLE
pregnenolone succinate	12	H08	4598-67-8	416.563	10mM	glucocortcoid, antiinflammatory	FORMULA-405
tolmetin sodium	12	H09	64490-92-2, 26171-23-3 [tolmetin]	279.274	10mM	antiinflammatory	TOLECTIN
desoxymetasone	12	H10	382-67-2	376.472	10mM	antiinflammatory	TOPICORT
levobunolol hydrochloride	12	H11	17912-14-7	327.855	10mM	beta-adrenergic blocker	BETAGAN
meglumine	13	A02	6284-40-8	195.217	10mM	diagnostic aid
ipratropium bromide	13	A03	66985-17-9, 22254-24-6 [anhydrous]	412.371	10mM	bronchodilator, antiarrhythmic	ATROVENT
isoflupredone acetate	13	A04	338-98-7	420.482	10mM	antiinflammatory	PREDEF
enalaprilat	13	A05	84680-54-6	384.433	10mM	antihypertensive	VASOTEC
acetophenazine maleate	13	A06	5714-00-1	527.645	10mM	antipsychotic	TINDAL
bephenium hydroxynapthoate	13	A07	3818-50-6	443.548	10mM	anthelmintic
diperodon hydrochloride	13	A08	537-12-2	433.939	10mM	analgesic, anesthetic
clofazimine	13	A09	2030-63-9	473.409	10mM	antibacterial, antilepretic, antituberculosis	LAMPRENE
benzydamine hydrochloride	13	A10	132-69-4	345.876	10mM	analgesic, antipyretic, antiinflammatory	TANTUM
desonide	13	A11	638-94-8	416.519	10mM	antiinflammatory, glucocorticoid	DESOWEN
glycopyrrolate	13	B02	596-51-0	398.344	10mM	anticholinergic	ROBINUL
itraconazole	13	B03	84625-61-6	705.65	10mM	antifungal	SPORANOX
octisalate	13	B04	118-60-5	250.341	10mM	sunscreen	UVINUL
riboflavin 5-phosphate sodium	13	B05	130-40-5	478.334	10mM	vitamin, enzyme cofactor
glimepiride	13	B06	93479-97-1	490.626	10mM	hypoglycemic, antidiabetic	AMARYL
ceftazidime	13	B07	72558-82-8	546.585	10mM	antibacterial	TAZIDIME
gabapentin	13	B08	60142-96-3	171.241	10mM	anticonvulsant	NEURONTIN
eletriptan hydrobromide	13	B09	177834-92-3, 143322-58-1(base)	463.441	10mM	5-HT agonist, anti-migrane	RELPAX
aripiprazole	13	B10	129722-12-9	448.397	10mM	antipsychotic, 5HT2A antagonist	ABILIFY
zileuton	13	B11	111406-87-2	236.294	10mM	5-lipoxygenase inhibitor	ZYFLO
vinpocetine	13	C02	42971-09-5	350.465	10mM	cerebral vasodilator, antimotion
rabeprazole sodium	13	C03	117976-90-6	381.432	10mM	gastric acid secretion inhibitor	ACIPHEX
risedronate sodium	13	C04	115436-72-1	305.098	10mM	calcium regulator	ACTONEL
eucalyptol	13	C05	470-82-6	154.254	10mM	anthelminthic, antiseptic, expectorant
colistin sulfate	13	C06	1264-72-8	1351.62	10mM	antibacterial	BELCOMYCINE
travoprost	13	C07	157283-68-6	500.56	10mM	antiglaucoma, PG-FP agonist	TRAVATAN
decamethonium bromide	13	C08	541-22-0	418.303	10mM	neuromuscular blocker	SYNCURINE
benzbromarone	13	C09	117976-90-6	424.091	10mM	uricosuric	DESURIC
bromperidol	13	C10	10457-90-6	420.325	10mM	antipsychotic	IMPROMEN
ivermectin	13	C11	70288-86-7	875.117	10mM	antiparasitic	STROMECTOL
lornoxicam	13	D02	70374-39-9	371.823	10mM	analgesic, antiinflammatory	XEFO
clavulanate lithium	13	D03	58001-44-8(acid)	207.112	10mM	beta-lactamase inhibitor; antibiotic
tretinoin	13	D04	302-79-4	300.445	10mM	keratolytic, antiacne, antineoplastic	AVITA
sulbactam	13	D05	68373-14-8	233.245	10mM	b-lactamase inhibitor	BETAMAZE
ammonium lactate	13	D06	52003-58-4	107.11	10mM	antipruritic
nomifensine maleate	13	D07	32795-47-4, 24526-64-5 [nomifensine]	354.409	10mM	antidepressant, dopamine uptake inhibitor	MERITAL
ondansetron	13	D08	99614-02-5	297.404	10mM	antiallergic, antiemetic, anti-schizophrenic	ZOFRAN
cyproterone acetate	13	D09	427-51-0	416.949	10mM	antiandrogen	ANDROCUR
dirithromycin	13	D10	62013-04-1	835.095	10mM	antibacterial	DYNABAC
clorsulon	13	D11	60200-06-8	380.658	10mM	antiparasitic, fasciolicide	VETRANAL
manidipine hydrochloride	13	E02	89226-75-5	610.716	10mM	antihypertensive	CALSLOT
zomepirac sodium	13	E03	64092-49-5, 64092-48-4 [anhydrous], 33369-31-2 [zomepirac]	291.737	10mM	analgesic, antiinflammatory	ZOMAX
drospirenone	13	E04	67392-87-4	366.505	10mM	aldosterone antagonist
carbadox	13	E05	6804-07-5	262.227	10mM	antibacterial	MECADOX
ribavirin	13	E06	36791-04-5	244.209	10mM	antiviral	REBETOL
bemotrizinol	13	E07	187393-00-6	627.831	10mM	sunscreen	TINOSORB S
canrenone	13	E08	976-71-6	340.467	10mM	aldosterone antagonist; antifibrogenic
atovaquone	13	E09	95233-18-4	366.848	10mM	antipneumocystic, antimalarial	MEPRON
mometasone furoate	13	E10	83919-23-7	521.443	10mM	antiinflammatory, glucocorticoid	ASMANEX
penbutolol sulfate	13	E11	38363-32-5	389.515	10mM	beta-adrenergic blocker	LEVATOL
paramethadione	13	F02	115-67-3	157.171	10mM	anticonvulsant	PARADIONE
ethotoin	13	F03	86-35-1	204.23	10mM	anticonvulsant	PEGANONE
dydrogesterone	13	F04	152-62-5	312.456	10mM	progestin	GYNOREST
ifosfamide	13	F05	3778-73-2	261.09	10mM	antineoplastic	IFEX
flurothyl	13	F06	333-36-8	182.066	10mM	central stimulant, convulsant	INDOKLON
ceforanide	13	F07	60925-61-3	519.562	10mM	antibacterial	PRECEF
sumatriptan succinate	13	F08	103628-48-4	413.496	10mM	5HT agonist	IMITREX
brinzolamide	13	F09	138890-62-7	383.51	10mM	antiglaucoma	AZOPT
azatadine maleate	13	F10	3978-86-7	406.486	10mM	H1-antihistamine	OPTIMINE
betaxalol hydrochloride	13	F11	63659-19-8	343.898	10mM	antihypertensive, beta-blocker, antianginal	BETOPTIC
rivastigmine tartrate	13	G02	123441-03-2	400.432	10mM	acetylcholinesterase inhibitor	EXCELON
ethyl paraben	13	G03	120-47-8	166.178	10mM	antifungal
thiostrepton	13	G04	1393-48-2	1664.92	10mM	antibacterial	BRYAMYCIN
albuterol	13	G05	18559-94-9	239.317	10mM	bronchodilator, tocolytic	PROVENTIL
sotalol hydrochloride	13	G06	959-24-0	308.83	10mM	beta-adrenergic agonist	BETAPACE
mycophenolate mofetil	13	G07	115007-34-6	433.506	10mM	immune suppressant, antineoplastic, antiviral	CELLCEPT
ceftiofur hydrochloride	13	G08	80370-57-6	560.03	10mM	antibacterial	EXCENEL
clinafoxacin hydrochloride	13	G09	105956--99-8	402.256	10mM	antibacterial
butoconazole	13	G10	64872-77-1, 64872-76-0 [butoconazole]	411.784	10mM	antifungal	FEMSTAT
cefpiramide	13	G11	70797-11-4	612.647	10mM	antibacterial	CEFPIRAN
azacitidine	13	H02	320-67-2	244.209	10mM	antineoplastic, pyrimidine antimetabolite	VIDAZA
telmisartan	13	H03	144701-48-4	514.633	10mM	antihypertensive, angiotensin II blocker	MICARDIS
molsidomine	13	H04	25717-80-0	242.236	10mM	antianginal	CORVATON
proscillaridin	13	H05	466-06-8	532.637	10mM	cardiotonic	CARADRIN
candicidin	13	H06	1403-17-4	1109.33	10mM	antifungal	VANOBID
cintriamide	13	H07	5588-21-6	237.258	10mM	antipsychotic
pyrethrins	13	H08	121-21-1	314.428	10mM	insecticide, Na channel toxin	DRIONE
eszopiclone	13	H09	138729-47-2, 43200-80-2	388.816	10mM	hypnotic, sedative	LUNESTA
clozapine	13	H10	5786-21-0	326.832	10mM	antipsychotic	CLOZARIL
sodium phenylbutyrate	13	H11	1716-12-7	186.188	10mM	antihyperammonemic,antineoplastic	BUPHENYL
monobenzone	14	A02	103-16-2	200.239	10mM	depigmentor	BENOQUIN
enalapril maleate	14	A03	76095-16-4, 75847-73-3 [enalapril]	492.531	10mM	ACE inhibitor, antihypertensive	VASOTEC
carbenoxolone sodium	14	A04	7421-40-1, 5697-56-3 [carbenoxolone]	614.737	10mM	antiinflammatory, antisecretory, antiulcer	SANODIN
bisoctrizole	14	A05	103597-45-1	658.895	10mM	sunscreen	TINOSORB M
ractopamine hydrochloride	14	A06	90274-24-1	337.85	10mM	beta-adrenergic agonist, growth stimulant	OPTAFLEXX
rasagiline	14	A07	136236-51-6	171.244	10mM	antiparkinsonian	AZILECT
betazole hydrochloride	14	A08	138-92-1	184.07	10mM	gastric secretion stimulant	HISTALOG
tegaserod maleate	14	A09	189188-57-6	417.469	10mM	5HT4 receptor agonist, peristaltic stimulant	ZELNORM
prasugrel	14	A10	150322-43-3	373.45	10mM	platelet aggregation inhibitor	EFFIENT
ecamsule triethanolamine	14	A11	92761-26-7	562.706	10mM	sunscreen
fluvoxamine maleate	14	B02	61718-82-9	434.416	10mM	antiobsessional agent	LUVOX
doramectin	14	B03	117704-25-3	899.139	10mM	endoparasitic	DECTOMAX
quinestrol	14	B04	152-43-2	364.533	10mM	estrogen	ESTROVIS
imipenem	14	B05	74431-23-5	317.366	10mM	antibacterial	IMIPEM
mupirocin	14	B06	12650-69-0	500.635	10mM	antibacterial, antimycoplasmal, isoleucyl-tRNA synthetase inhibitor	BACTROBAN
roxatidine acetate hydrochloride	14	B07	93793-83-0	384.907	10mM	antiulcer	ROXIT
seratrodast	14	B08	112665-43-7	354.45	10mM	Thx-antagonist, antiasthmatic, antiinflammatory	BRONICA
cefoxitin sodium	14	B09	66309-69-1, 61622-34-2 [cefotiam]	449.44	10mM	antibacterial	MEFOXIN
sparfloxacin	14	B10	110871-86-8	392.409	10mM	antibacterial	ZAGAM
suramin hexasodium	14	B11	129-46-4, 145-63-1 [suramin]	1429.19	10mM	antiprotozoal, trypanocidal, antiviral	ANTRYPOL
voriconazole	14	C02	137234-62-9	349.318	10mM	antifungal	VFEND
lamivudine	14	C03	134678-17-4	229.259	10mM	antiviral	EPIVIR
cefuroxime sodium	14	C04	56238-63-2	446.374	10mM	antibacterial	ZINACEF
idoxuridine	14	C05	54-42-2	354.103	10mM	antiviral	DENDRID
lomefloxacin hydrochloride	14	C06	98079-52-8, 98079-51-7 (lomefloxacin)	387.817	10mM	antibacterial	MAXAQUIN
ganciclovir	14	C07	82410-32-0	255.235	10mM	antiviral	CYTOVENE
cefamandole sodium	14	C08	34444-01-4	484.491	10mM	antibacterial
granisetron hydrochloride	14	C09	107007-99-8	348.879	10mM	antiemetic	KYTRIL
doxofylline	14	C10	69975-86-6	266.259	10mM	bronchdilator	MAXIVENT
acenocoumarol	14	C11	152-72-7	353.335	10mM	anticoagulant	SINTROM
cetirizine hydrochloride	14	D02	83881-52-1	461.82	10mM	H1 antihistamine	ZYRTEC
phenylethyl alcohol	14	D03	60-12-8	122.168	10mM	antimicrobial
doxapram hydrochloride	14	D04	7081-53-0	429.007	10mM	respiratory stimulant	DOPRAM
ramoplanin [a2 shown; 2mm]	14	D05	76168-82-6	2554.12	10mM	antibacterial
meclocycline sulfosalicylate	14	D06	73816-42-9, 2013-58-3 [meclocycline]	695.061	10mM	antibacterial	MECLAN
penfluridol	14	D07	26864-56-2	523.978	10mM	antipsychotic	SEMAP
acebutolol hydrochloride	14	D08	34381-68-5, 37517-30-9 [acebutolol]	372.896	10mM	antihypertensive, antianginal, antiarrhythmic	SECTRAL
vincristine sulfate	14	D09	2068-78-2	923.058	10mM	antineoplastic	ONCOVIN
dutasteride	14	D10	164656-23-9	528.543	10mM	5-alpha-reductase inhibitor	AVODART
desloratidine	14	D11	100643-71-8	310.83	10mM	H1-antihistamine	CLARINEX
quinaprilat	14	E02	85441-60-7	410.474	10mM	antihypertensive, ACE inhiibitor
fluticasone propionate	14	E03	80474-14-2	500.582	10mM	antiinflammatory	FLUVENT
mifepristone	14	E04	84371-65-3	429.608	10mM	progesterone antagonist, abortion inducer	MIFEPREX
zalcitabine	14	E05	7481-89-2	211.222	10mM	antiviral	HIVID
evans blue	14	E06	314-13-6	960.817	10mM	glutamate uptake inhibitor, AMPA blocker
arginine hydrochloride	14	E07	1119-34-2	210.665	10mM	ammonia detoxicant, diagnostic aid
procarbazine hydrochloride	14	E08	671-16-9	221.305	10mM	antineoplastic	MATULANE
omeprazole	14	E09	73590-58-6	345.423	10mM	gastric acid depressant	PRILOSEC
cefprozil	14	E10	121123-17-9	389.433	10mM	antibacterial	CEFZIL
mannitol	14	E11	69-65-8	182.175	10mM	diuretic, sweetener, diagnostic aid	OSMITROL
phenformin hydrochloride	14	F02	834-28-6	241.726	10mM	antidiabetic	DBI
milnacipran hydrochloride	14	F03	101152-94-7	282.816	10mM	inhibitor of norepinephrine and seritonin uptake, treatment of fibromyalgia	SAVELLA
sildenafil citrate	14	F04	139755-83-2	666.713	10mM	erectile dysfunction therapy	VIAGRA
nalidixic acid	14	F05	389-08-2, 3374-05-8 [anhydrous], 15769-77-4 [nalidixate sodium]	232.241	10mM	antibacterial	NEGGRAM
oseltamivir phosphate	14	F06	196618-13-0	396.381	10mM	antiviral	TAMIFLU
benoxinate hydrochloride	14	F07	5987-82-6	344.885	10mM	anesthetic (local)	CEBESINE
ampyzine sulfate	14	F08	7082-29-3	221.236	10mM	CNS stimulant
sulfaquinoxaline sodium	14	F09	59-40-5	322.323	10mM	antibacterial, coccidiostat	AVIOCHINA
potassium p-aminobenzoate	14	F10	150-13-0 (acid)	175.233	10mM	ultraviolet screen	KPABA
promethazine hydrochloride	14	F11	58-33-3, 60-87-7 [promethazine]	320.887	10mM	antihistaminic	PHENERGAN
esomeprazole potassium	14	G02	161796-84-5	383.517	10mM	gastric acid secretion inhibitor	NEXIUM
docusate sodium	14	G03	577-11-7	444.567	10mM	stool softener	COLACE
almotriptan	14	G04	154323-57-6, 181183-52-8(malate)	335.472	10mM	5HT 1B/2D receptor agonist	AXERT
scopolamine hydrobromide	14	G05	6533-68-2, 114-49-8 [anhydrous], 51-34-3 [scopolamine]	384.273	10mM	anticholinergic, treatment of motion sickness	ISOPTOHYOSCINE
trandolapril	14	G06	87679-37-6	430.549	10mM	antihypertensive, ACE inhibitor	MAVIK
oxymetazoline hydrochloride	14	G07	2315-02-8, 1491-59-4 [oxymetazoline]	296.843	10mM	adrenergic agonist, nasal decongestant	VISINE
oxytetracycline	14	G08	6153-64-6, 79-57-2 [anhydrous]	496.906	10mM	antibacterial	TERRAMYCIN
papaverine hydrochloride	14	G09	61-25-6, 58-74-2 [papaverine]	375.856	10mM	muscle relaxant (smooth), cerebral vasodilator	PAVABID
pargyline hydrochloride	14	G10	306-07-0, 555-57-7 [pargyline]	195.694	10mM	antihypertensive	EUTONYL
ethopabate	14	G11	59-06-3	237.258	10mM	folate metabolic inhibitor, coccidiostat
phenazopyridine hydrochloride	14	H02	136-40-3, 94-78-0 [phenazopyridine]	249.705	10mM	analgesic	PYRIDIUM
phenelzine sulfate	14	H03	156-51-4, 51-71-8 [phenelzine]	234.276	10mM	antidepressant	NARDIL
phenytoin sodium	14	H04	630-93-3, 57-41-0 [phenytoin]	274.257	10mM	anticonvulsant, antieleptic	DILANTIN
pheniramine maleate	14	H05	132-20-7, 86-21-5 [pheniramine]	356.425	10mM	antihistaminic	AVIL
methacycline hydrochloride	14	H06	3963-95-9, 914-00-1 [methacycline]	478.89	10mM	antibacterial	RONDOMYCIN
puromycin dihydrochloride	14	H07	58-58-2, 53-79-2 [puromycin]	544.442	10mM	antineoplastic, antiprotozoal
nalbuphine hydrochloride	14	H08	23277-43-2, 20594-83-6 [nalbuphine]	393.915	10mM	analgesic, narcotic antagonist	NUBAIN
meropenem	14	H09	96036-03-2	383.47	10mM	antibacterial	MERREM
minaprine hydrochloride	14	H10	25953-17-7, 25905-77-5 [minaprine]	371.313	10mM	antidepressant, psychotropic	CANTOR
leflunomide	14	H11	75706-12-6	270.213	10mM	antineoplastic, PDGF receptor blocker, immunomodulator	ARAVA
memantine hydrochloride	15	A02	19982-08-2	215.769	10mM	muscle relaxant (skeletal)	NAMENDA
nicardipine hydrochloride	15	A03	54527-84-3, 55985-32-5 [nicardipine]	515.999	10mM	vasodilator	CARDENE
pirenzepine hydrochloride	15	A04	29868-97-1, 28797-61-7 [pirenzepine]	424.333	10mM	antiulcer	GASTERIL
pramoxine hydrochloride	15	A05	637-58-1, 140-65-8 [pramoxine]	329.871	10mM	anesthetic (topical)	TRONOLANE
sulconazole nitrate	15	A06	61318-91-0, 61318-90-9 [sulconazole]	460.77	10mM	antifungal	EXELDERM
ritodrine hydrochloride	15	A07	23239-51-2, 26652-09-5 [ritodrine]	323.823	10mM	muscle relaxant (smooth)	YUTOPAR
ranitidine hydrochloride	15	A08	66357-59-3; 66357-35-5	350.87	10mM	H2 antihistamine	ZANTAC
ronidazole	15	A09	7681-76-7	200.155	10mM	antiprotozoal	RIDZOL
econazole nitrate	15	A10	68797-31-9, 27220-47-9 [econazole]	444.705	10mM	antifungal	SPECTAZOLE
cefazolin sodium	15	A11	27164-46-1, 25953-19-9 [cefazolin]	476.493	10mM	antibacterial	ANCEF
toremiphene citrate	15	B02	89778-27-8	598.099	10mM	antineoplastic, anti-estrogen	FARESTON
levcycloserine	15	B03	339-72-0	102.093	10mM	enzyme inhibitor, Gaucher's disease therapy
sodium oxybate	15	B04	502-85-2	126.088	10mM	anesthetic	XYREM
sulfanitran	15	B05	122-16-7	335.341	10mM	antibacterial, coccidiostat	NOVASTAT-W
teicoplanin [a(2-1) shown]	15	B06	61036-62-2	1877.68	10mM	antibacterial	TARGOCID
debrisoquin sulfate	15	B07	581-88-4	273.313	10mM	anti-hypertensive	DECLINAX
buramate	15	B08	4663-83-6	195.22	10mM	anticonvulsant, antipsychotic	HYAMATE
maprotiline hydrochloride	15	B09	10347-81-6, 10262-69-8 (maprotiline)	313.874	10mM	antidepressant	LUDIOLMIL
meclizine hydrochloride	15	B10	31884-77-2, 1104-22-9 [anhydrous], 569-65-3 [meclizine]	463.882	10mM	antiemetic	ANTIVERT
mestranol	15	B11	72-33-3	310.44	10mM	estrogen, with progesterone as oral contraceptive
methacholine chloride	15	C02	62-51-1, 55-92-5 [methacholine]	195.691	10mM	cholinergic, diagnostic aid	PROVOCHOLINE
metoclopramide hydrochloride	15	C03	54143-57-6, 7232-21-5 [anhydrous], 364-62-5 [metoclopramide]	336.264	10mM	antiemetic	MAXOLON
metoprolol tartrate	15	C04	56392-17-7, 37350-58-6 [metroprolol]	417.46	10mM	antihypertensive, antianginal	LOPRESSOR
repaglinide	15	C05	135062-02-1	452.599	10mM	antidiabetic	PRANDIN
alfuzosin hydrochloride	15	C06	81403-80-7	425.919	10mM	alpha(1)-adrenergic blocker	UROXATRAL
dacarbazine	15	C07	4342-03-4	182.186	10mM	antineoplastic	DTIC-DOME
glutamine (l)	15	C08	56-85-9	146.147	10mM	dietary supplement	NUTRESTORE
hydroxyprogesterone caproate	15	C09	630-56-8, 68-96-2 [hydroxyprogesterone]	428.617	10mM	progestogen	DELALUTIN
mercaptopurine	15	C10	6112-76-1, 50-44-2 [anhydrous]	152.178	10mM	antineoplastic, purine antimetabolite	PURINETHOL
anisindione	15	C11	117-37-3	252.272	10mM	anticoagulant	MIRADON
ramipril	15	D02	87333-19-5	416.522	10mM	antihypertensive, ACE inhibitor	ALTACE
ioversol	15	D03	8771-40-2	807.12	10mM	radiopaque agent	OPTIRAY
lanatoside c	15	D04	17575-22-3	985.14	10mM	cardiotonic
stavudine	15	D05	3056-17-5	224.218	10mM	antiviral	ZERIT
adapalene	15	D06	106685-40-9	412.534	10mM	anti-acne	DIFFERIN
candesartan cilextil	15	D07	139481-59-7	610.676	10mM	angiotensin 1 receptor antagonist	ATACAND
sevoflurane	15	D08	28523-86-6	200.057	10mM	anesthetic	ULTANE
daptomycin (5 millimolar/dmso)	15	D09	103060-53-3	1620.71	10mM	antibacterial	CUBICIN
linezolid	15	D10	165800-03-3	337.354	10mM	antibacterial	ZYVOX
tenofovir	15	D11	206184-49-8	287.217	10mM	antiviral, RT inhibitor	VIREAD
tigecycline	15	E02	220620-09-7	601.706	10mM	antibacterial	TYGACIL
pemetrexed	15	E03	137281-23-3	471.384	10mM	antineoplastic, thymidylate synthase inhibitor	ALIMTA
estramustine	15	E04	2998-57-4	440.414	10mM	antineoplastic
tadalafil	15	E05	171596-29-5	389.414	10mM	erectile dysfunction therapy	CIALIS
selegiline hydrochloride	15	E06	14611-52-0	223.748	10mM	antidepressant, MAO inhibitor, antiparkinsonian	EMSAM
tapentadol hydrochloride	15	E07	175591-23-8	257.806	10mM	analgesic, norepinephrine uptake blocker, mu-opiod receptor agonist	NUCYNTA
natamycin	15	E08	7681-93-8	665.741	10mM	antibacterial	NATACYN
hexylene glycol	15	E09	107-41-5	118.177	10mM	humectant
ergotamine tartrate	15	E10	379-79-3	731.766	10mM	analgesic, antimigraine	ERGOSTAT
zoxazolamine	15	E11	61-80-3	168.584	10mM	muscle relaxant, antirrheumatic	FLEXIN
torsemide	15	F02	56211-40-6	348.427	10mM	diuretic, inhibits Na/K/2Cl carrier system	DEMADEX
sucralose	15	F03	56038-13-2	397.639	10mM	sweetener	SPLENDA
fomepizole	15	F04	7554-65-6	82.1058	10mM	alcohol dehydrogenase inhibitor, antidote	ANTIZOL
nitarsone	15	F05	98-72-6	247.04	10mM	antiprotozoal	HISTOSTAT
sodium phenylacetate	15	F06	114-70-5	158.134	10mM	antihyperammonemic	AMMONUL
nitroglycerin	15	F07	55-63-0	227.088	10mM	vasodilator (coronary)
cryoflurane	15	F08	76-14-2	170.922	10mM	anesthetic (local)	FREON-114
phenylpropanolamine hydrochloride	15	F09	154-41-6	187.671	10mM	vasoconstrictor, decongestant, anorexic	URICON
racephedrine hydrochloride	15	F10	134-71-4, 90-81-3 [racephedrine]	201.698	10mM	bronchodilator, decongestant
tamsulosin hydrchloride	15	F11	106463-17-6	444.982	10mM	alpha-1 adrenergic blocker	FLOMAX
ephedrine (1r,2s) hydrochloride	15	G02	50-98-6, 299-42-3 [(-)-ephedrine]	201.698	10mM	bronchodilator, cardiac stimulant
mechlorethamine	15	G03	55-86-7, 51-75-2 [mechlorethamine]	156.056	10mM	antineoplastic, alkylating agent	MUSTARDGEN
entacapone	15	G04	116314-67-1	305.293	10mM	antidyskinetic	CONTAM
febuxostat	15	G05	144060-53-7	316.382	10mM	xanthine oxidase/dehydrogenase inhibitor	ULORIC
darifenacin hydrobromide	15	G06	133099-07-7	507.475	10mM	M3 muscarinic antagonist, bladder suppressant	ENABLEX
fenofibric acid	15	G07	42017-89-0	318.76	10mM	antihyperlipidemic	TRILIPIX
calcium gluceptate	15	G08	299-28-5	490.434	10mM	calcium replenisher
sitagliptin monophosphate monohydrate	15	G09	486460-32-6	523.332	10mM	DPP4 inhibitor, antidiabetic	JANUVIA
acetanilide	15	G10	103-84-4	135.167	10mM	analgesic, antipyretic	ANTIFEBRIN
chlormezanone	15	G11	80-77-3	273.74	10mM	anxiolytic, muscle relaxant	TRANCOPAL
thiopental sodium	15	H02	71-73-8, 76-75-5 [thiopental]	264.324	10mM	anesthetic	PENTOTHAL
cinchonidine	15	H03	485-71-2	294.4	10mM	antimalarial
cinchonine	15	H04	118-10-5	294.4	10mM	antimalarial
carbarsone	15	H05	121-59-5	260.082	10mM	antiamebic, antiprotozoal	AMEBARSONE
dobutamine hydrochloride	15	H06	49745-95-1, 34368-04-2 [dobutamine]	337.85	10mM	cardiotonic	DOBUTREX
dichlorvos	15	H07	62-73-7	220.978	10mM	insecticide, cholinesterase inhibitor
modafinil	15	H08	68693-11-8	273.356	10mM	analeptic	PROVIGIL
thiamylal sodium	15	H09	337-47-3, 77-27-0 [thiamylal]	276.335	10mM	anesthetic	SURITAL
benazepril hydrochloride	15	H10	86541-74-4	460.962	10mM	ACE inhibitor, antihypertensive	LOTENSIN
rutin	15	H11	153-18-4	610.531	10mM	vascular protectant	BIRUTAN
zaleplon	16	A02	151319-34-5	305.342	10mM	sedative, hypnotic	SONATA
saxagliptin	16	A03	945667-22-1	315.419	10mM	antidiabetic, dipeptidyl peptidase–4 inhibitor	ONGLYZA
parachlorophenol	16	A04	106-48-9	128.559	10mM	topical antibacterial (topical)
letrozole	16	A05	112809-51-5	285.311	10mM	antineoplastic	FEMARA
anastrozole	16	A06	120511-73-1	293.374	10mM	antineoplastic	ARIMIDEX
oxaliplatin	16	A07	61825-94-3	397.302	10mM	antineoplastic	ELOXATIN
chlorindanol	16	A08	145-94-8	168.624	10mM	antiseptic, spermaticide
nafronyl oxalate	16	A09	3200-06-4, 31329-57-4 [nafronyl]	473.571	10mM	vasodilator	PRAXILENE
levosimendan	16	A10	141505-33-1	280.291	10mM	vasodilator	SIMDAX
bicalutamide	16	A11	90357-06-5	430.381	10mM	antineoplastic	CASODEX
halothane	16	B02	151-67-7	197.382	10mM	anesthetic	FLUOTHANE
trilostane	16	B03	13647-35-3	329.443	10mM	adrenocortical suppressant, antineoplastic, steroid biosynthesis inhibitor	MODRASTANE
hydroquinone	16	B04	123-31-9	110.114	10mM	depigmentor, antioxidant	SOLAQUIN FORTE
griseofulvin	16	B05	126-07-8	352.774	10mM	antifungal, inhibits mitosis in metaphase	FULVICIN
pinacidil	16	B06	85371-64-8, 60560-33-0 [anhydrous]	245.33	10mM	K channel agonist, antihypertensive	PINDAC
verapamil hydrochloride	16	B07	152-11-4, 52-53-9 [verapamil]	491.076	10mM	adrenegic blocker, Ca channel blocker, coronary vasodilator, antiarrhythmic	VERELAN
inamrinone	16	B08	60719-84-8	187.203	10mM	cardiac stimulant	INOCOR
acetaminophen	16	B09	103-90-2	151.166	10mM	analgesic, antipyretic	TYLENOL
aspirin	16	B10	50-78-2	180.162	10mM	analgesic, antipyretic, antiinflammatory	ACYLPIRIN
chlorocresol	16	B11	59-50-7	142.586	10mM	antiinfectant
ciclopirox olamine	16	C02	41621-49-2	268.359	10mM	antifungal	LOPROX
cresol	16	C03	1319-77-3	108.141	10mM	antiinfectant
pyrithione zinc	16	C04	13463-41-7	319.701	10mM	antibacterial, antifungal, antiseborrheic	ZINC OMADINE
nicotine bitartrate	16	C05	65-31-6	462.414	10mM	nicotinyl acetylchloline receptor agonist, ectoparasiticide	NICORETTE
methenamine	16	C06	100-97-0	140.189	10mM	antibacterial (urinary)	CYSTEX
phenolphthalein	16	C07	77-09-8	318.332	10mM	cathartic, laxative	EXLAX
cyacetacide	16	C08	140-87-4	99.0928	10mM	antibacterial, tuberculostatic	DICTYZIDE
piperazine	16	C09	110-85-0, 144-29-6 [anhydrous], 41372-10-5 [piperazine citrate]	86.1377	10mM	anthelmintic
propylthiouracil	16	C10	51-52-5	170.235	10mM	antihyperthyroid	PROPACIL
resorcinol	16	C11	108-46-3	110.114	10mM	keratolytic, antiseborheic
roxarsone	16	D02	121-19-7	263.039	10mM	antibacterial	REN-O-SAL
thiabendazole	16	D03	148-79-8	201.251	10mM	anthelmintic	MINTEZOL
thimerosal	16	D04	54-64-8	404.815	10mM	antiinfective, preservative	MERTHIOLATE
warfarin	16	D05	81-81-2, 2610-86-8 [warfarin potassium], 129-06-6 [warfarin sodium]	308.337	10mM	anticoagulant, rodenticide	COUMADIN
phenylmercuric acetate	16	D06	62-38-4	336.742	10mM	antifungal, antimicrobial	AGROSAN
strychnine	16	D07	57-24-9	334.422	10mM	central stimulant
cimetidine	16	D08	51481-61-9	252.343	10mM	antiulcer	TAGAMET
brucine	16	D09	4845-99-2, 357-57-3 [brucine]	394.475	10mM	central stimulant
cefepime hydrochloride	16	D10	123171-59-5	517.029	10mM	antibacterial	MAXIPIME
cisplatin	16	D11	15663-27-1	300.057	10mM	antineoplastic, convulsant	PLATINOL
cycloheximide	16	E02	66-81-9	281.355	10mM	antipsoriatic, protein synthesis inhibitor
tubocurarine chloride	16	E03	6989-98-6, 57-94-3 [anhydrous], 41354-45-4 [replaced], 57-95-4 [tubocurarine]	645.202	10mM	muscle relaxant (skeletal)
levamisole hydrochloride	16	E04	16595-80-5, 14769-73-4 [levamisole]	240.757	10mM	immunomodulator	ERGAMISOL
sulfanilate zinc	16	E05	31884-76-1	409.737	10mM	antibacterial	NIZIN
thiram	16	E06	137-26-8	240.432	10mM	antifungal	REZIFILM
milrinone	16	E07	78415-72-2	211.225	10mM	cardiotonic	PRIMACOR
isosorbide mononitrate	16	E08	16051-77-7	191.142	10mM	antianginal	IMDUR
citalopram hydrobromide	16	E09	59729-33-8	405.314	10mM	antidepressant, 5HT reuptake inhibitor	CELEXA
escitalopram oxalate	16	E10	219861-08-2	414.437	10mM	antidepressant, 5HT reuptake inhibitor	LEXAPRO
amitraz	16	E11	33089-61-1	293.415	10mM	scabicide	ALUDEX
chlorophyllide cu complex na salt	16	F02	11006-34-1	726.181	10mM	antineoplastic	CHLORESIUM
clopidol	16	F03	2971-90-6	192.046	10mM	coccidiostat, antiplatelet
malathion	16	F04	121-75-5	330.361	10mM	pediculicide, insecticide, cholinesterase inhibitor	OVIDE
fipronil	16	F05	120068-37-3	437.152	10mM	GABA Cl channel agonist, antiparasitic
methylatropine nitrate	16	F06	52-88-0	366.418	10mM	anticholinergic	EKOMINE
zinc undecylenate	16	F07	557-08-4	431.916	10mM	antifungal	MYCODECYL
arsanilic acid	16	F08	98-50-0	217.057	10mM	antibacterial
tetramizole hydrochloride	16	F09	5086-74-8	240.757	10mM	anthelmintic	ANTHELVET
sucralfate	16	F10	54182-58-0 (free acid)	2086.74	10mM	antiulcer	CARAFATE
trichlorfon	16	F11	52-68-6	257.439	10mM	anthelmintic	METRIPHONATE
arsenic trioxide	16	G02	1327-53-3	395.683	10mM	antineoplastic, antileukemia	TRISENOX
trospium chloride	16	G03	10405-02-4	427.976	10mM	anticholinergic, urinary incontenance therapy	SANCTURA
merbromin	16	G04	129-16-8	750.661	10mM	antibacterial
abamectin (avermectin b1a shown)	16	G05	71751-41-2	873.101	10mM	antiparisitic	AGRI-MEK
closantel	16	G06	57808-65-8	663.084	10mM	anthelmintic	FLUKIVER
permethrin	16	G07	52341-33-0, 52645-53-1	391.298	10mM	ectoparasiticide, CNS stimuant, mutagen	VECTRA-3D
carvedilol phosphate	16	G08	610309-89-2	504.481	10mM	antianginal, antihypertensive	COREG CR
colesevalam hydrochloride (high mol wt copolymer @10mg/ml)	16	G09	182815-44-7	552.399	10mM	antihyperlipidemic, cholesterol sequestrant	WELCHOL
diclazuril	16	G10	101831-37-2	407.646	10mM	coccidiostat	CLINACOX
cefmetazole sodium	16	G11	56796-39-5	493.52	10mM	antibacterial	ZEFAZONE
nifursol	16	H02	16915-70-1	365.218	10mM	antiprotozoal
lindane	16	H03	58-89-9	290.833	10mM	pediculicide, insecticide	SCABENE
aspartic acid (l)	16	H04	6899-03-2	133.105	10mM	amino acid, nutrient
mangafodipir trisodium	16	H05	140678-14-4	757.334	10mM	paramagnetic agent	TESLASCAN
carboplatin	16	H06	41575-94-4	371.264	10mM	antineoplastic, convulsant	PARAPLATIN
ethanolamine oleate	16	H07	2272-11-9	343.555	10mM	sclerosing agent	ETHAMOLIN
phenothiazine	16	H08	92-94-2	199.276	10mM	anthelmintic	NEMAZINE
urethane	16	H09	51-79-6	89.0947	10mM	antineoplastic, cytotoxic
mequinol	16	H10	150-76-5	124.141	10mM	skin depigmentor
propiolactone	16	H11	57-57-8	72.0641	10mM	antiinfective	BETAPRONE
metitepine maleate	17	A02	20229-30-5	472.63	10mM	5HT1&2 receptor antagonist
cyproterone	17	A03	2098-66-0	374.912	10mM	antiandrogen
ftaxilide	17	A04	19368-18-4	269.303	10mM	antiulcer
dipyrocetyl	17	A05	486-79-3	238.199	10mM	antirheumatic, analgesic
telenzepine hydrochloride	17	A06	80880-90-6	406.938	10mM	antiulcer, M1 muscarinic antagonist
dibekacin	17	A07	34493-98-6	549.602	10mM	antibacterial
cloperastine hydrochloride	17	A08	3703-76-2	366.334	10mM	antitussive	NOTUSSIL
pentamidine isethionate	17	A09	100-33-4	592.692	10mM	antiprotozoal, inhibits nucleic acid & protein synthesis	NEBUPENT
hydrastinine hydrochloride	17	A10	4884-68-8, 6592-85-4 [hydrastinine]	243.692	10mM	cardiotonic, uterine hemostatic
pimethixene maleate	17	A11	314-03-4	409.508	10mM	H1 antihistamine
ethacridine lactate	17	B02	1837-57-6; 6402-23-9 (hydrate)	343.386	10mM	antiseptic, abortifaceant	RIVANOL
dimpylate	17	B03	333-41-5	304.351	10mM	insecticide, cholinesterase inhibitor	DIAZINON
guanidine hydrochloride	17	B04	50-01-1	131.993	10mM	cholinergic
sodium tetradecyl sulfate	17	B05	139-88-8	316.439	10mM	sclerosing agent	SOTRADECOL
cypermethrin	17	B06	52315-07-8	416.308	10mM	insecticide	BASATHRIN
broxaldine	17	B07	3684-48-6	421.091	10mM	antiinfective, antifungal
clenbuterol hydrochloride	17	B08	37148-27-9	313.657	10mM	bronchodilator, beta2 adrenergic agonist	SPIROPENT
eprobemide	17	B09	87940-60-1	282.773	10mM	antidepressant
itopride hydrochloride	17	B10	122898-67-3	358.441	10mM	dyspepsia therapy
aceneuramic acid	17	B11	131-48-6	309.275	10mM	immunomodulator, adjuvant
trimetazidine dihydrochloride	17	C02	5011-34-7	339.265	10mM	anti-anginal
chiniofon	17	C03	8002-90-2	373.103	10mM	antiprotozoal, amebicide	YATREN
nitroxoline	17	C04	4008-48-4	190.16	10mM	antibacterial	ENTEROCOL
prasterone acetate	17	C05	53-43-0 (praesterone)	330.471	10mM	adrenocortical hormone, antidepressant
diacetamate	17	C06	2623-33-8	193.204	10mM	analgesic, antiinflammatory
salinomycin, sodium	17	C07	53003-10-4	773.001	10mM	antibacterial	KOKCISAN
cetrimonium bromide	17	C08	57-09-0, 6899-10-1 [cetrimonium]	364.457	10mM	antiinfectant	CETAB
ribostamycin sulfate	17	C09	25546-65-0	552.559	10mM	antibacterial	IBISTACIN
prasterone	17	C10	53-43-0	288.434	10mM	androgen, estrogen, treatment of menopausal syndrome
miltefosine	17	C11	58066-85-6	407.579	10mM	antineoplastic	MILTEX
phthalylsulfacetamide	17	D02	131-69-1	362.364	10mM	antibacterial	TALSIGEL
bitoscanate	17	D03	4044-65-9	192.262	10mM	anthelmintic	JONIT
cefalonium	17	D04	5575-21-3	458.518	10mM	antibacterial
actarit	17	D05	18699-02-2	193.204	10mM	antiarthritic	MOVER
mepiroxol	17	D06	6968-72-5	125.128	10mM	antihyperlipemic
chlorazanil hydrochloride	17	D07	2019-25-2	257.124	10mM	diuretic	DAQUIN
efaroxan hydrochloride	17	D08	89197-32-0	252.746	10mM	insulin secretagogue, alpha2 adrenorecetor antagonist
carzenide	17	D09	138-41-0	201.202	10mM	diuretic, carbonic anhydrase inhibitor
clemizole hydrochloride	17	D10	1163-36-6, 442-52-4(base)	362.305	10mM	H1-antihistamine
timonacic	17	D11	444-27-9	133.17	10mM	hepatoprotectant	DETOXEPA
chloropyramine hydrochloride	17	E02	6170-42-9, 59-32-5 (base)	326.272	10mM	antihistamine	HALOPYRAMINE
beclamide	17	E03	501-68-8	197.666	10mM	anticonvulsant, antiepileptic	NEURACEN
dequalinium chloride	17	E04	522-51-0, 6707-58-0 [dequalinium]	527.586	10mM	antiinfectant, antineoplastic	FLUOMIZIN
naftopidil	17	E05	57149-07-2	392.502	10mM	antihypertensive, alpha-blocker, 5HT1a agonist	AVISHOT
orbifloxacin	17	E06	113617-63-3	395.385	10mM	antibacterial	ORBAX
pempidine tartrate	17	E07	79-55-0	305.374	10mM	ganglionic blocker, antihypertensive
methoprene (s)	17	E08	40596-69-8	310.481	10mM	ectoparasiticide
artenimol	17	E09	81496-81-3	284.356	10mM	antimalarial, antiinflammatory
nifuroxazide	17	E10	965-52-6	275.223	10mM	antiseptic
mecysteine hydrochloride	17	E11	2485-62-3, 18598-63-5 [hydrochloride]	171.647	10mM	mucolytic
benfluorex hydrochloride	17	F02	23602-78-0	387.833	10mM	antihyperlipoproteinemic	MINOLIP
furaltadone	17	F03	139-91-3	324.296	10mM	antibacterial
isaxonine	17	F04	4214-72-6	137.186	10mM	nerve growth stimulant
idebenone	17	F05	58186-27-9	338.448	10mM	cognition enhancer, nootropic
oxyphenonium bromide	17	F06	50-10-2	428.414	10mM	anticholinergic, anticonvulsant	ANTRENYL
nimesulide	17	F07	51803-78-2	308.315	10mM	antiinflammatory
bambuterol hydrochloride	17	F08	81732-46-9	403.91	10mM	beta adrenergic agonist, bronchodilator, cholinesterase inhibitor	BAMBEC
buflomedil hydrochloride	17	F09	35543-24-9, 55837-25-7(base)	343.854	10mM	vasodilator (peripheral)	BUFEDIL
oxolamine citrate	17	F10	959-14-8 (base)	437.453	10mM	antitussive
iproniazid sulfate	17	F11	54-92-2, 305-33-9 [as phosphate]	277.301	10mM	monoamine oxidase inhibitor, antidepressant
chlormidazole	17	G02	3689-76-7	256.737	10mM	antifungal
oxtriphylline	17	G03	4499-40-5	283.333	10mM	bronchodilator	CHOLEDYL
idazoxan hydrochloride	17	G04	79944-58-4	240.691	10mM	alpha2-adrenergic blocker
cresopirine	17	G05	4386-39-4	194.189	10mM	antiinflammatory, antpyretic
homidium bromide	17	G06	1239-45-8	394.318	10mM	antiprotozoal, intercalcates with DNA
pronetalol hydrochloride	17	G07	54-80-8	265.786	10mM	beta adrenergic agonist, antiarrhythmic	ALDERLIN
dichlorisone acetate	17	G08	79-61-8	455.383	10mM	antipruretic	DILODERM
clorgiline hydrochloride	17	G09	17780-72-2 (base)	308.638	10mM	MAO-A inhibitor, antidepressant, antiparkinsonian
pasiniazid	17	G10	2066-89-9	290.281	10mM	antibacterial (tuberculostatic)
chloralose	17	G11	15879-93-3	309.532	10mM	anesthetic	ALFAKIL
meta-cresyl acetate	17	H02	122-46-3	150.179	10mM	antiseptic (topical)
epiestriol	17	H03	547-81-9	288.39	10mM	estrogen
deferiprone	17	H04	30652-11-0	139.155	10mM	iron chelating agent
chloramine-t	17	H05	127-65-1	227.646	10mM	antiseptic, disinfestant, antiproliferative	CHLORAZINE
cinchophen	17	H06	132-60-5	249.272	10mM	analgesic, antipyretic, antiinflammatory	ATOPHAN
carsalam	17	H07	2037-95-8	163.134	10mM	analgesic
beta-naphthol	17	H08	135-19-3	144.175	10mM	anthelmintic, antiseptic	MICROCIDIN
ambroxol hydrochloride	17	H09	23828-92-4, 18683-91-5 [ambroxol]	414.57	10mM	expectorant	AMBROX
fipexide hydrochloride	17	H10	34161-24-5	425.315	10mM	psychostimulant
ebselen	17	H11	60940-34-3	274.183	10mM	antioxidant, lipoxygenase inhibitor, inhibits oxidation of LDL
acriflavinium hydrochloride	18	A02	8018-07-3	259.741	10mM	antiinfective, intercalating agent	PANFLAVIN
eltanolone	18	A03	128-20-1	318.504	10mM	anesthetic
glutathione	18	A04	70-18-8	307.327	10mM	antioxidant
octocrylene	18	A05	6197-30-4	361.488	10mM	sunscreen	EUSOLEX
acedoben	18	A06	556-08-1	179.177	10mM	immune stimulant (component)	IMUNOVIR
amisulpride	18	A07	71675-85-9	369.486	10mM	antipsychotic	DENIBAN
octinoxate	18	A08	5466-77-3	290.406	10mM	sunscreen, UV-B absorber
lomerizine hydrochloride	18	A09	101477-55-8	468.549	10mM	antimigraine, cerebral vasodilator, Ca channel blocker	TERRANAS
moguisteine	18	A10	119637-67-1	339.413	10mM	antitussive, non-narcotic
pazufloxacin mesylate	18	A11	163680-77-1; 127045-41-4	414.413	10mM	antibacterial	PAZUCROSS
oltipraz	18	B02	64224-21-1	226.342	10mM	schistosomicide, antineoplastic
pranoprofen	18	B03	52549-17-4	255.276	10mM	antiinflammatory	NIFLAN
prulifloxacin	18	B04	123447-62-1	443.436	10mM	antibacterial	QUISNON
pyronaridine tetraphosphate	18	B05	76748-86-2	910.045	10mM	antimalarial
pidotimod	18	B06	121808-62-6	244.271	10mM	immune stimulant	POLIMOD
rufloxacin hydrochloride	18	B07	106017-08-7, 101363-10-4	363.414	10mM	antibacterial	TEBRAXIN
tenatoprazole	18	B08	113712-98-4	346.411	10mM	anti-ulcer, proton pump inhibitor
tropisetron hydrochloride	18	B09	105826-92-4, 89565-68-4	320.822	10mM	antiemetic	NAVOBAN
diminazene aceturate	18	B10	536-71-0; 908-54-3(aceturate)	515.533	10mM	antiprotozoal as aceturate	BERENIL
irsogladine maleate	18	B11	57381-26-1	256.096	10mM	anti-ulcer	GASLON
fasudil hydrochloride	18	C02	103745-39-7	291.374	10mM	vasodilator (cerebral), Ca antagonist	ERIL
aceglutamide	18	C03	2490-97-3	188.185	10mM	nootropic	ACUTIL-S
bornyl acetate	18	C04	76-49-3	196.292	10mM	flavor, fragrance agent
climbazole	18	C05	38083-17-9	292.768	10mM	antifungal
cyromazine	18	C06	66215-27-8	166.187	10mM	acaricide, insecticide, ectoparisitide
oxiniacic acid	18	C07	2398-81-4	139.112	10mM	antilipemic	NOVACYL
trichlormethine hydrochloride	18	C08	555-77-1	240.989	10mM	antineoplastic, cytotoxic	TRIMUSTINE
chlorindione	18	C09	1146-99-2	256.691	10mM	antcoagulant, Vitamine K antagonist
benzyl alcohol	18	C10	100-51-6	108.141	10mM	antimicrobial, antipruritic
n-methyl (-)ephedrine [1r,2s]	18	C11	552-79-4	179.264	10mM	adrenergic agonist, analeptic
efloxate	18	D02	119-41-5	324.336	10mM	coronary vasodilator	RECORDIL
moroxydine hydrochloride	18	D03	3731-59-7	207.664	10mM	antiviral
lobeline hydrochloride	18	D04	90-69-7	373.927	10mM	antiasthmatic, respiratory stimulant
mebhydrolin naphthalenesulfonate	18	D05	524-81-2	564.684	10mM	H1 antihistamine	DIAZOLINE
todralazine hydrochloride	18	D06	14679-73-3	268.705	10mM	antihypertensive, peripheral vasodilator	BINAZIN
urapidil hydrochloride	18	D07	34661-75-1	423.947	10mM	antihypertensive	EBRANTIL
methylprednisolone sodium succinate	18	D08	2375-03-3	496.538	10mM	glucocorticoid, antiinflammatory	SOLU-MEDROL
hexamethonium bromide	18	D09	55-97-0, 60-26-4 [hexamethonium]	362.194	10mM	antihypertensive, ganglionic blocker	BISTRIUM BROMIDE
tulobuterol hydrochloride	18	D10	41570-61-0	264.197	10mM	bronchodilator, beta adrenergic agonist	HOKUNALIN
trimebutine maleate	18	D11	34140-59-5(base)	503.554	10mM	antispasmodic, opiod receptor agonist
carnitine (dl) hydrochloride	18	E02	461-06-3	197.663	10mM	antihyperlipoproteinemic, gastric/ pancreatic secretion stimulant	FLATISINE
inosine	18	E03	58-63-9	268.231	10mM	cell function activator, cardiotonic
pridinol methanesulfonate	18	E04	511-45-5	391.534	10mM	anticholinergic	PARKS 12
ancitabine hydrochloride	18	E05	10212-25-6	261.667	10mM	antineoplastic
bucetin	18	E06	1083-57-4	223.274	10mM	analgesic
lorglumide sodium	18	E07	97964-56-2 (acid)	481.399	10mM	CCK receptor antagonist
secnidazole	18	E08	3366-95-8	185.184	10mM	antiameobic, antitrichomonas
tolperisone hydrochloride	18	E09	70312-00-4	281.829	10mM	muscle relaxant (skeletal)	MYDOCLAM
heptaminol hydrochloride	18	E10	543-15-7, 372-66-7 [heptaminol]	181.708	10mM	vasodilator
berberine chloride	18	E11	633-65-8, 2086-83-1	371.824	10mM	antiarrhythmic, alpha2 agonist, anticonvulsant, antiinflammatory, antibacterial, antifungal, antitrypanosomal, antineoplastic, immunostimulant
protoporphyrin ix	18	F02	553-12-8	562.674	10mM	hepatoprotectant
pantethine	18	F03	16816-67-4	554.73	10mM	antilipemic
oxelaidin citrate	18	F04	52432-72-1, 468-61-1 (base)	527.617	10mM	antitussive
pyritinol	18	F05	1098-97-1	368.477	10mM	cognition enhancer, nootropic
camylofine dihydrochloride	18	F06	54-30-8	393.401	10mM	anticholinergic	AVAFORTAN
meclofenoxate hydrochloride	18	F07	51-68-3	294.18	10mM	nootropic
cephalosporin c sodium	18	F08	61-24-5	437.407	10mM	antibacterial
tilmicosin	18	F09	108050-54-0	869.156	10mM	antibacterial	MICOTIL
octopamine hydrochloride	18	F10	104-14-3	189.643	10mM	adrenergic agonist
drofenine hydrochloride	18	F11	1679-76-1	353.937	10mM	antispasmodic
ethaverine hydrochloride	18	G02	985-13-7, 486-47-5 [ethaverine]	431.964	10mM	antispasmodic	ETHAQUIN
fendiline hydrochloride	18	G03	113042-18-7	351.923	10mM	coronary vasodilator
pamabrom	18	G04	606-04-2	348.202	10mM	diuretic	DIUREX
bromopride	18	G05	4093-35-0	344.254	10mM	antiemetic	EMEPRIDE
pipemidic acid	18	G06	51940-44-4	303.323	10mM	antibacterial	PIPEDAC
diacerin	18	G07	13739-02-1	368.303	10mM	antiinflammatory
citiolone	18	G08	1195-16-0	159.208	10mM	hepatoprotectant, free radical scavenger	CITIOLASE
rebamipide	18	G09	90098-04-7	370.795	10mM	antiulcer, antioxidant
piromidic acid	18	G10	19562-30-2	288.309	10mM	antibacterial	BACTRAMYL
lipoamide	18	G11	3206-73-3	205.343	10mM	hepatoprotectant
metacetamol	18	H02	621-42-1	151.166	10mM	analgesic
quinine ethyl carbonate	18	H03	83-75-0	396.491	10mM	antimalarial	EUQUININE
hydroxytoluic acid	18	H04	83-40-9	152.151	10mM	analgesic, antiseptic
levomenthol	18	H05	2216-51-5	156.27	10mM	analgesic (topical), antipruritic agent
barbital	18	H06	57-44-3	184.196	10mM	sedative	VERONAL
bronopol	18	H07	52-51-7	199.99	10mM	antiinfective	BRONOSOL
moxisylyte hydrochoride	18	H08	54-32-0	279.383	10mM	alpha-adrenergic blocker
oxedrine	18	H09	94-07-5	167.209	10mM	anti-obesity
tioxolone	18	H10	4991-65-5	168.172	10mM	antiseborrhoic	STEPIN
meticrane	18	H11	1084-65-7	275.347	10mM	diuretic, antihypertensive
chlorpyrifos	19	A02	2921-88-2	350.59	10mM	insecticide	DURSBAN
bufexamac	19	A03	2438-72-4	223.274	10mM	antiinflammatory, analgesic, antipyretic	NORFEMAC
butylated hydroxytoluene	19	A04	128-37-0	220.358	10mM	antioxidant	BHT
glafenine	19	A05	3820-67-5	372.811	10mM	analgesic
sulfaphenazole	19	A06	526-08-9	314.368	10mM	antibacterial	SULFABID
suxibuzone	19	A07	27470-51-5	438.485	10mM	analgesic, antipyretic, antiinflammatory	DANILON
tolfenamic acid	19	A08	13710-19-5	261.71	10mM	antiinflammatory, analgesia	CLOTAM
bucladesine	19	A09	362-74-3	469.394	10mM	vasodilator	ACTOSIN
d-phenylalanine	19	A10	673-06-3	165.194	10mM	antidepressant
retinyl acetate	19	A11	127-47-9	328.499	10mM	vitamin precursor
zaprinast	19	B02	37762-06-4	271.281	10mM	cGMP phosphodiesterase inhibitor
exalamide	19	B03	53370-90-4	221.302	10mM	antifungal
thioctic acid	19	B04	1077-24-7	206.328	10mM	hepatoprotectant	BILETAN
gliclazide	19	B05	21187-98-4	323.417	10mM	antidiabetic, adhesion inhibitor
nimustine	19	B06	42471-28-3	272.696	10mM	antineoplastic
betamipron	19	B07	3440-28-6	193.204	10mM	antibacterial, renal protectant, sweetener
ampiroxicam	19	B08	99464-64-9	447.47	10mM	antiinflammatory, analgesic	FLUCAM
protionamide	19	B09	14222-60-7	180.273	10mM	antibacterial	EKTEBIN
carmofur	19	B10	61422-45-5	257.267	10mM	antineoplastic
proxyphylline	19	B11	6003-00-9	238.248	10mM	PDE inhibitor, bronchodilator, vasodilator	BRONTYL
nialamide	19	C02	51-12-7	298.347	10mM	MAO inhibitor	NIAMID
famprofazone	19	C03	22881-35-2	377.534	10mM	analgesic, antipyretic, CNS stimulant
flopropione	19	C04	2295-58-1	182.178	10mM	antispasmodic
acemetacin	19	C05	53164-05-9	415.834	10mM	antiinflammatory	EMFLEX
niflumic acid	19	C06	4394-00-7	282.224	10mM	analgesic, antiinflammatory
aminohydroxybutyric acid	19	C07	924-49-2	119.121	10mM	antiepileptic	GAMIBETAL
hexestrol	19	C08	84-16-2	270.375	10mM	estrogen, antineoplastic (hormonal)
cianidanol	19	C09	154-23-4	290.275	10mM	procollagen production inhibitoe, hepatoprotectant
2-thiouracil	19	C10	141-90-2	128.153	10mM	antiviral, thyroid depressant
loxoprofen	19	C11	68767-14-6	246.309	10mM	antiinflammatory, analgesic	LOXONIN
erdosteine	19	D02	84611-23-4	249.309	10mM	mucolytic	SECRESOLV
clofibric acid	19	D03	882-09-7	214.65	10mM	herbicide, antihyperlipoproteinemic, antineoplastic	CLOFIBRIN
aminopterin	19	D04	54-62-6, 58602-66-7 [aminopterin sodium]	440.422	10mM	antineoplastic, antirheumatic, folic acid antagonist
acexamic acid	19	D05	57-08-9	173.214	10mM	wound healing agent	COPINAL
acetyl-l-leucine	19	D06	99-15-0	173.214	10mM	antivertigo	TANGANIL
benfotiamine	19	D07	22457-89-2	466.456	10mM	vitamin B1	BIOTAMIN
bergapten	19	D08	484-20-8	216.195	10mM	antipsoriatic, antiinflammatory	PSORADERM-5
acetaminosalol	19	D09	118-57-0	271.275	10mM	analgesic, antipyretic	SALOPHEN
aminothiazole	19	D10	96-50-4	100.143	10mM	antithyroid agent	ABADOLE
chlorquinaldol	19	D11	72-80-0	228.079	10mM	antiinfectant, antifungal	SITOSTERAN
sulbentine	19	E02	350-12-9	298.41	10mM	antifungal	FUNGIPLEX
ipriflavone	19	E03	35212-22-7	280.326	10mM	anabolic
ethenzamide	19	E04	938-73-8	165.194	10mM	analgesic	LUCAMIDE
dibutyl phthalate	19	E05	84-74-2	278.351	10mM	plasticiser, suspect endocrine disruptor
gamma-aminobutyric acid	19	E06	56-12-2	103.122	10mM	antihypertensive
aminopyrine	19	E07	83-07-8, 747-30-8 [aminophenazone cyclamate]	231.3	10mM	antipyretic, analgesic	PYRAMIDON
alexidine hydrochloride	19	E08	22573-93-9, 22782-69-0 [alexidine]	581.725	10mM	antibacterial
gallic acid	19	E09	149-91-7	170.123	10mM	antineoplastic, astringent, antibacterial
orotic acid	19	E10	65-86-1	156.099	10mM	hepatoprotectant, uricosuric agent
nadifloxacin	19	E11	124858-35-1	360.389	10mM	antibacterial	ACUATIM
tiopronin	19	F02	1953-02-2	163.196	10mM	hepatoprotectant, mucolytic	ACADIONE
sulfaguanidine	19	F03	57-67-0	214.247	10mM	antibacterial	GANIDAN
doconexent	19	F04	6217-54-5	328.499	10mM	PAF inhibitor	DHA
thymopentin	19	F05	69558-55-0	679.78	10mM	immunoregulator	IMMUNOX
ornithine hydrochloride	19	F06	70-26-8	168.625	10mM	hepatoprotectant, anticholesteremic
cortisone	19	F07	53-06-5	360.454	10mM	antiinflammatory, glucocorticoid
fenipentol	19	F08	583-03-9	164.25	10mM	choleretic	PANCORAL
edaravone	19	F09	89-25-8	174.204	10mM	antioxidant, lipoxygenase inhibitor
propoxur	19	F10	114-26-1	209.247	10mM	insecticide	BAYGON
atropine oxide	19	F11	4438-22-6	307.393	10mM	anticholinergic
enoxolone	19	G02	471-53-4	470.699	10mM	antitussive, antiinflammatory, antibacterial
troxerutin	19	G03	7085-55-4	742.691	10mM	vasoprotectant	POSORUTIN
chromocarb	19	G04	4940-39-0	190.157	10mM	vascular protectant	FLUDARENE
metergoline	19	G05	17692-51-2	403.529	10mM	analgesic, antipyretic
khellin	19	G06	82-02-0	260.249	10mM	vasodilator (coronary), photosensitizer	AMIVIN
tolonium chloride	19	G07	92-31-9	305.832	10mM	hemostatic	TOLAZUL
idramantone	19	G08	20098-14-0	166.222	10mM	anthelmintic
thiodiglycol	19	G09	111-48-8	122.187	10mM	antineoplastic, alkylating agent
palmidrol	19	G10	544-31-0	299.501	10mM	antiinflammatory
mevastatin	19	G11	73573-88-3	390.524	10mM	antihyperlipidemic, HMGCoA reductase inhibitor
cepharanthine	19	H02	481-49-2	606.725	10mM	antineoplastic, hepatoprotectant, radiopropective
lonidamine	19	H03	50264-69-2	321.165	10mM	contraceptive, spermicidal	DORIDAMINA
ramifenazone	19	H04	3615-24-5	281.788	10mM	analgesic, antipyretic, antiinflammatory	TOMANOL
hydroxyprogesterone	19	H05	3168-01-2	330.471	10mM	progestin
ellagic acid	19	H06	476-66-4	302.199	10mM	hemostatic, antineoplastic, antimutagenic
hexetidine	19	H07	141-94-6	339.613	10mM	antifungal	STERISIL
gaboxadol hydrochloride	19	H08	64603-91-4	176.604	10mM	GABAa agonist, GABAc antagonist
clofoctol	19	H09	37693-01-9	365.347	10mM	antibacterial	OCTOPHENE
hydroquinidine	19	H10	1435-55-8	326.442	10mM	antiarrhythmic, antimalarial
kainic acid	19	H11	487-79-6	213.235	10mM	glutamate receptor agonist, anthelmintic
aceclofenac	20	A02	89796-99-6	354.192	10mM	antiinflammatory, analgesic	AIRTAL
ajmaline	20	A03	4360-17-7	326.442	10mM	antiarrhythmic (Class Ia): inhibits glucose uptake by mitochondria, & PAF blocker
rimantadine hydrochloride	20	A04	1501-84-4	215.769	10mM	antiviral	FLUMADINE
cytisine	20	A05	485-35-8	190.247	10mM	antiinflammatory, respiratory stimulant	CYTITON
securinine	20	A06	5610-40-2	217.27	10mM	GABAA receptor blocker, CNS stimulant
lufenuron	20	A07	103055-07-8	511.158	10mM	molt inhibitor, chitin synthesis inhibitor; insecticide	PROGRAM
coumophos	20	A08	56-72-4	362.771	10mM	insecticide, cholinesterase inhibitor	MELDANE
beta-escin	20	A09	6805-41-0	1131.28	10mM	membrane permeabilizer
acetarsol	20	A10	97-44-9	275.094	10mM	antiprotozoal; diethylamine salt as antiphilitic	STOVARSOL
lactose monohydrate	20	A11	62-42-3	360.318	10mM	nutrient, pharmaceutic aid
diosmin	20	B02	520-27-4	608.558	10mM	vascular protectant	DIOSMIL
anisodamine hydrobromide	20	B03	17659-49-3	305.377	10mM	anticholinergic, antispasmodic
creatinine	20	B04	60-27-5	113.12	10mM	metabolic enhancer
paroxypropione	20	B05	70-70-2	150.179	10mM	gonadotropic hormone inhibitor	PROFENONE
tenylidone	20	B06	893-01-6	286.417	10mM	contrast agent
selenomethionine	20	B07	1464-42-2	196.109	10mM	contrast agent
proflavine hemisulfate	20	B08	553-30-0, 1811-28-5	307.33	10mM	antiseptic
artemisinin	20	B09	63968-64-9	282.34	10mM	antimalarial
tiratricol	20	B10	51-24-1	621.939	10mM	thyroid agent	TRIAC
carbimazole	20	B11	22232-54-8	186.234	10mM	antithyroid
picolamine	20	C02	3731-52-0	108.144	10mM	rubefacient
irinotecan hydrochloride	20	C03	136572-09-3	623.155	10mM	antineoplastic; topoisomerase I inhibitor	CAMPTOSAR
procodazole	20	C04	23249-97-0	190.203	10mM	immune stimulant	ESTIMULOCEL
dimetridazole	20	C05	551-92-8	143.146	10mM	antiprotozoal	EMTRYL
oxyclozanide	20	C06	227-92-1	400.475	10mM	anthelmintic	ZANIL
fosfosal	20	C07	6064-83-1	218.104	10mM	analgesic, antiinflammatory	DISDOLEN
doxifluridine	20	C08	3094-09-5	246.197	10mM	antineoplastic, pyrimidine antimetabolite	FURTULON
formestane	20	C09	566-48-3	300.445	10mM	antineoplastic, aromatase inhibitor
phenothrin	20	C10	26002-80-2	350.462	10mM	ectoparasiticide	SUMITHRIN
piperonyl butoxide	20	C11	51-03-6	338.448	10mM	insecticide synergist	BUTACIDE
acipimox	20	D02	51037-30-0	154.126	10mM	antilipemic	OLBEMOX
sulfacarbamide	20	D03	547-44-4	215.232	10mM	antibacterial	SULFAUREA
pyrithyldione	20	D04	77-04-3	167.209	10mM	hypnotic, sedative	PERSEDON
spaglumic acid	20	D05	4910-46-7	304.259	10mM	neurotransmitter; mGluR3 receptors
nifenazone	20	D06	2139-47-1	308.343	10mM	analgesic, antiinflammatory
erythritol	20	D07	149-32-6	122.122	10mM	sweetener
lacitol	20	D08	585-86-4, 81025-04-9	344.318	10mM	laxative, sweetener	IMPORTAL
amylene hydrate	20	D09	75-85-4	88.1508	10mM	hypnotic, antidiabetic
coumarin	20	D10	91-64-5	146.147	10mM	antineoplastic, antiinflammatory, antihyperglycaemic
dextromethorphan hydrobromide	20	D11	6700-34-1, 125-69-9 [anhydrous], 125-71-3 [dextromethorphan]	352.318	10mM	antitussive
disulfiram	20	E02	97-77-8	296.54	10mM	alcohol antagonist	ANTABUSE
isosorbide dinitrate	20	E03	87-33-2	236.139	10mM	antianginal	SORBITRATE
erythromycin stearate	20	E04	643-22-1; 114-07-8(base)	1018.43	10mM	antibacterial	ERYTHROCIN
broxyquinoline	20	E05	521-74-4	302.954	10mM	antiinfectant, disinfectant	FENILOR
pregnenolone	20	E06	145-13-1, 4598-67-8 [pregnenolone succinate]	316.488	10mM	glucocortcoid, antiinflammatory
sulfanilamide	20	E07	63-74-1	172.207	10mM	antibacterial	PRONTYLIN
dichlorophen	20	E08	97-23-4	269.129	10mM	anthelmintic
dropropizine	20	E09	17692-31-8	236.317	10mM	antitussive
cyclandelate	20	E10	456-59-7	276.379	10mM	vasodilator	CYCLOSPASMOL
imatinib	20	E11	152459-95-5	493.617	10mM	antineoplastic	GLEVEEC
nefiracetam	20	F02	77191-36-7	246.312	10mM	analgesic, antiinflammatory	TRANSLON
racecadotril	20	F03	81110-73-8	385.486	10mM	antidiarrheal	TIORFAN
dinitolmide	20	F04	148-01-6	225.162	10mM	antiprotozoal
aloin	20	F05	5133-19-7	434.403	10mM	cathartic, laxative
sennoside a	20	F06	81-27-6	862.759	10mM	cathartic	GLYSENNID
d-limonene	20	F07	138-86-7	136.239	10mM	skin irritant, sensitizer
tandutinib	20	F08	387867-13-2	562.718	10mM	tyrosine kinase inhibitor
cinoctramide	20	F09	28598-08-5	319.404	10mM	anesthetic
pidolic acid	20	F10	98-79-3	129.116	10mM
nonivamide	20	F11	2444-46-4	293.41	10mM	analgesic (topical), depletes Substance P
meparfylon	20	G02	77-75-8	98.146	10mM	hypnotic, sedative	ALLOTROPAL
benzoclidine	20	G03	16852-81-6	231.297	10mM	antihypertensive	OXYLIDINE
carglumic acid	20	G04	1188-38-1	188.185	10mM	carbamylphosphate synthetase activator	CARBAGLU
dexfosfoserine	20	G05	407-41-0	185.074	10mM	roborant
allylthiourea	20	G06	109-57-9	116.186	10mM	chelating agent
afalanine	20	G07	2901-75-9	207.231	10mM	antidepressant, used to prevent kidney damage
chlorobutanol	20	G08	57-15-8	177.459	10mM	antimicrobial	CHLORETONE
mexeneone	20	G09	1641-17-4	242.277	10mM	sunscreen	UVISTAT
guaiacol	20	G10	90-05-1	124.141	10mM	expectorant	ANASTIL
sorbitol	20	G11	50-70-4	182.175	10mM	sweetening agent and humectant	RESULAX
benzyl isothiocyanate	20	H02	622-78-6	149.216	10mM	antineoplastic, antibacterial, antifungal
fenclonine	20	H03	7424-00-2(dl); 14173-39-8(l)	199.639	10mM	serotonin inhibitor; tryptophan hydroxylase inhibitor
vincamine	20	H04	1617-90-9	354.453	10mM	vasodilator	OXICEBRAL
dixanthogen	20	H05	502-55-6	242.401	10mM	ectoparasitoside, insecticide	AULIGEN
fenaclon	20	H06	306-20-7	211.693	10mM	antipsychotic, antiepileptic	PHENACON
carbidopa	20	H07	38821-49-7, 28860-95-9 [anhydrous]	226.234	10mM	decarboxylase inhibitor, antiparkinsonism	LODOSYN
piconol	20	H08	586-98-1	109.129	10mM	decongestant
nicopholine	20	H09	492-85-3	192.219	10mM	antitrypanosomal
metyrapone	20	H10	54-36-4	226.28	10mM	diagnostic aid	METOPIRONE
amlexanox	20	H11	68302-57-8	298.301	10mM	anti-allergic	APHTHAZOL
sclareolide	21	A02	564-20-5	250.384	10mM	antimicrobial
2',3-dihydroxy-4,4',6'-trimethoxychalcone	21	A03	38186-71-9	330.341	10mM
evoxine	21	A04	522-11-2	347.371	10mM
astaxanthin	21	A05	71772-51-5	596.858	10mM
chaulmoogric acid	21	A06	502-30-7	280.455	10mM	antibacterial (mycobacteria)
cedrelone	21	A07	1254-85-9	422.526	10mM
dihydrocelastrol	21	A08		452.64	10mM
pelletierine hydrochloride	21	A09		177.676	10mM
phloretin	21	A10	60-82-2	274.276	10mM
tangeritin	21	A11	481-53-8	372.378	10mM
visnagin	21	B02	82-57-5	230.222	10mM
harmol hydrochloride	21	B03	40580-83-4	234.687	10mM	MAO inhibitor
mangiferin	21	B04	4773-96-0	422.349	10mM	MAO inhibitor, immunostimulant
2',4'-dihydroxy-4-methoxychalcone	21	B05	81674-91-1	270.288	10mM
alpha-hydroxydeoxycholic acid	21	B06	83-49-8	392.584	10mM
chrysanthemic acid, ethyl ester	21	B07		196.292	10mM	insecticide
shikimic acid	21	B08	138-59-0	174.155	10mM
rhodocladonic acid	21	B09	26984-15-6	318.242	10mM
lupanine perchlorate	21	B10	550-90-3 (base)	348.83	10mM
roccellic acid	21	B11	22139-54-4	300.442	10mM
grayanotoxin i	21	C02	4720-09-6	412.528	10mM
apigenin dimethyl ether	21	C03	5728-44-9	298.298	10mM
7-aminocephalosporanic acid	21	C04	957-68-6	272.282	10mM
dihydrogambogic acid	21	C05		630.786	10mM
spermine	21	C06	71-44-3	202.346	10mM	immune modulator
dipteryxin	21	C07	53948-01-9	314.298	10mM
ethylnorepinephrine hydrochloride	21	C08	3198-07-0, 536-24-3 [ethylnorepinephrine]	233.697	10mM	bronchodilator
caryophyllene [t(-)]	21	C09	87-44-5	190.331	10mM
hematein	21	C10	475-25-2	300.27	10mM
isopomiferin	21	C11		420.466	10mM
smilagenin acetate	21	D02		458.688	10mM
esculetin	21	D03	305-01-1	178.146	10mM	antifungal
deoxykhivorin	21	D04		570.686	10mM
cholest-4,6-dien-3-one	21	D05	566-93-8	382.635	10mM
citrulline	21	D06	627-77-0	175.189	10mM
kinetin	21	D07	525-79-1	215.216	10mM	auxin, plant growth regulator, plant cell division promotor
merogedunin	21	D08		344.455	10mM
bilirubin	21	D09	635-65-4	584.678	10mM
s-isocorydine (+)	21	D10	475-67-2	341.411	10mM	sedative, cholinergic
muurolladie-3-one	21	D11		218.342	10mM
cholic acid, methyl ester	21	E02	1448-36-8	422.61	10mM
lithocholic acid	21	E03	434-13-9	376.585	10mM	LD50(mouse) 3900 mg/kg po
gitoxin	21	E04	4562-36-1	780.959	10mM	cardiotonic
cellobiose (d[+])	21	E05	528-50-7	342.303	10mM
sinapic acid methyl ether	21	E06	90-50-6	238.242	10mM
abscisic acid (cis,trans; +/-)	21	E07	14375-45-2	264.324	10mM	abscission-accelerant; kinetin neucleotide synthesis inhibitor	ABA
fucostanol	21	E08	83-45-4	416.737	10mM
7-deacetylkhivorin	21	E09		544.648	10mM
hecogenin acetate	21	E10	915-35-5	472.671	10mM
ubidecareneone	21	E11	303-98-0	863.373	10mM	cardiovascular agent
cholic acid	21	F02	81-25-4	408.583	10mM
alpha-mangostin	21	F03	6147-11-1	410.471	10mM
hieracin	21	F04	1621-84-7	302.243	10mM
stigmasterol	21	F05		412.705	10mM
diffractaic acid	21	F06	436-32-8	374.394	10mM
linamarin	21	F07	554-35-8	247.25	10mM
artemisin	21	F08	481-05-0	276.335	10mM	anthelmintic
bicuculline (+)	21	F09	485-49-4	367.362	10mM	GABAa antagonist
3-hydroxytyramine	21	F10	62-31-7	153.182	10mM	dopaminergic
salsolidine	21	F11	493-48-1	207.275	10mM	antihypertensive
hederagenin	21	G02	465-99-6	472.715	10mM
isorotenone	21	G03		394.428	10mM
citrinin	21	G04	518-75-2	250.254	10mM	antibacterial
atranorin	21	G05	479-20-9	374.351	10mM
3-acetylgedunol	21	G06		528.649	10mM
8-hydroxycarapinic acid	21	G07		470.524	10mM
fissinolide	21	G08	1915-69-1	512.605	10mM
carylophyllene oxide	21	G09	1139-30-6	206.331	10mM
deoxycholic acid	21	G10	88-44-3	392.584	10mM
aphyllic acid	21	G11	642-67-1	266.387	10mM
3,7-dihydroxyflavone	21	H02	492-00-2	254.245	10mM
kobusone	21	H03	24173-71-5	222.33	10mM
periciazine	21	H04	2622-26-6	365.501	10mM	antipsychotic	AOLEPT
2',4'-dihydroxychalcone 4'-glucoside	21	H05		402.405	10mM	anthelmintic & antiulcerocenic
astragaloside iv	21	H06	84687-43-4	784.991	10mM
demethylnobiletin	21	H07	2174-59-6	388.378	10mM
d,l-threo-3-hydroxyaspartic acid	21	H08	4294-45-5	149.104	10mM	L-aspartate beta-carboxylase inhibitor
baicalin	21	H09	21967-41-9	432.388	10mM
madecassic acid	21	H10	18449-41-7	504.713	10mM	wound healing
4-methoxydalbergione	21	H11	4646-86-0	254.288	10mM
thermopsine perchlorate	22	A02	486-90-8(base)	344.798	10mM
quercitrin	22	A03	522-12-3	448.387	10mM	antihemmorrhagic
smilagenin	22	A04	126-18-1	416.65	10mM
isoformononetin	22	A05	486-63-5	268.272	10mM
deoxygedunin	22	A06	21963-95-1	466.58	10mM	neuroprotective, anti-depressant. learning enhancement
rhetsinine	22	A07	526-43-2	319.366	10mM
lagochilin	22	A08	23554-81-6	356.507	10mM
anabasamine hydrochloride	22	A09	20410-87-1(base)	289.811	10mM
eticlopride hydrochloride	22	A10	97612-24-3, 84226-12-0 (base)	377.314	10mM	dopamine D2 blocker
galangin	22	A11	548-83-4	270.244	10mM	CYP1A1 inhibitor
mandelic acid, methyl ester	22	B02		166.178	10mM
mundoserone	22	B03	3564-85-0	342.352	10mM
garcinolic acid	22	B04		646.785	10mM
perseitol	22	B05	527-06-0	212.201	10mM
celastrol	22	B06	34157-83-0	450.624	10mM	antineoplastic, NO synthesis inhibitor, chaperone stimulant
citropten	22	B07	487-06-9	206.2	10mM	photosensitizing agent
strychnine methiodide	22	B08		476.361	10mM	neuromuscular blocker
trigonelline	22	B09	535-83-1	137.139	10mM	antihyperglycemic
hymecromone methyl ether	22	B10	2555-28-4	190.201	10mM
xanthopterin	22	B11	119-44-8	179.139	10mM	cell proliferation inhibitor
gyromitrin	22	C02	16568-02-8	100.121	10mM	hepatotoxin, carcinogen
osajin	22	C03	482-53-1	404.467	10mM
epicatechin monogallate	22	C04	1257-08-5	442.383	10mM
catechin tetramethylether	22	C05		346.384	10mM
epiafzelechin trimethyl ether	22	C06		316.357	10mM
epigallocatechin-3-monogallate	22	C07	989-51-5	458.382	10mM
phloracetophenone	22	C08	480-66-0	168.151	10mM
avocadynofuran	22	C09	24708-33-6	246.396	10mM
arbutin	22	C10	497-76-7	272.257	10mM
santonin	22	C11	481-06-1	246.309	10mM
bromo-3-hydroxy-4-(succin-2-yl)-caryolane gamma-lactone	22	D02		399.329	10mM
dimethylcaffeic acid	22	D03	14737-89-4	208.216	10mM
methyl orsellinate	22	D04	3187-58-4	182.178	10mM
4'-methoxychalcone	22	D05	22966-19-4	238.289	10mM
arabitol(d)	22	D06	488-82-4	152.148	10mM
6,7,2',3',4'-pentamethoxyisoflavone	22	D07	33978-66-4	372.378	10mM
adonitol	22	D08	488-81-3	152.148	10mM
n-methylanthranilic acid	22	D09	119-68-6	151.166	10mM
chrysophanol	22	D10	481-74-3	254.245	10mM
acetylglutamic acid	22	D11		189.169	10mM	excitatory aminoacid
3,7-epoxycaryophyllan-6-one	22	E02		236.357	10mM
umbelliferone	22	E03	93-35-6	162.146	10mM	antifungal, phytoalexin
purpurogallin-4-carboxylic acid	22	E04		264.193	10mM	antioxidant
dehydrovariabilin	22	E05		282.299	10mM
epigallocatechin	22	E06	970-74-1	306.275	10mM
3,7-epoxycaryophyllan-6-ol	22	E07		238.373	10mM
haematommic acid, ethyl ester	22	E08	39503-14-5	224.215	10mM
baccatin iii	22	E09	27548-93-2	586.642	10mM
methyl robustone	22	E10		378.385	10mM
kynurenine	22	E11		208.219	10mM
5alpha-cholestan-3beta-ol-6-one	22	F02		402.666	10mM
quinalizarin	22	F03	81-61-8	272.216	10mM	antiviral, HIV-1 integrase inhibitor
3-amino-beta-pinene	22	F04		187.715	10mM
totarol	22	F05	511-15-9	286.462	10mM
euparin	22	F06	532-48-9	216.239	10mM
isobergaptene	22	F07	482-48-4	216.195	10mM
methyl gambogate methyl ether	22	F08		656.824	10mM
4'-hydroxychalcone	22	F09	2657-25-2	224.262	10mM
3-acetamidocoumarin	22	F10		203.199	10mM
clovanediol diacetate	22	F11		322.449	10mM
solidagenone	22	G02	23534-56-7	316.444	10mM
melatonin	22	G03	73-31-4	232.285	10mM	sleep induction, modifies circadian rhythm
paeonol	22	G04	552-41-0	166.178	10mM	antibacterial
tigogenin	22	G05	77-60-1	416.65	10mM
cedryl acetate	22	G06	77-54-3	264.412	10mM
dihydromunduletone	22	G07		424.498	10mM
aconitic acid	22	G08	585-84-2	174.111	10mM
dehydrodihydrorotenone	22	G09	6659-45-6	394.428	10mM
rhodinyl acetate	22	G10		198.308	10mM
methyl deoxycholate	22	G11	3245-38-3	406.611	10mM
3-nor-3-oxopanasinsan-6-ol	22	H02		222.33	10mM
12-hydroxy-4,4-bisnor-4,8,11,13-podocarpatetraen-3-one	22	H03		228.294	10mM
lathosterol	22	H04		386.667	10mM
hydrolysis product of bussein	22	H05		648.667	10mM
larixol	22	H06		306.493	10mM
cholestane	22	H07	481-21-0	372.684	10mM
stictic acid	22	H08	549-06-4	386.318	10mM
epoxy (4,5alpha)-4,5-dihydrosantonin	22	H09		262.308	10mM
androsterone	22	H10	53-41-8	290.45	10mM	androgen
helicin	22	H11	618-65-5	284.268	10mM
orsellinic acid	23	A02	480-64-8	168.151	10mM
pachyrrhizin	23	A03	10091-01-7	336.304	10mM	insecticide
djenkolic acid	23	A04	498-59-9	254.329	10mM
epiandrosterone	23	A05		290.45	10mM
3beta-hydroxy-23,24-bisnorchol-5-enic acid	23	A06		346.514	10mM
serotonin hydrochloride	23	A07	50-67-9	212.681	10mM	neurotransmitter
4-acetoxyphenol	23	A08	3233-32-7	152.151	10mM	antioxidant
syringic acid	23	A09	530-57-4	198.177	10mM
2-methoxy-5 (6)epoxy-tetrahydrocaryophyllene	23	A10		252.4	10mM
larixol acetate	23	A11		348.53	10mM
lanosterol acetate	23	B02		468.77	10mM
isopimpinellin	23	B03	482-27-9	246.222	10mM
purpurogallin	23	B04	569-77-7	220.183	10mM	xanthine oxidase inhibitor, antioxidant
arthonioic acid	23	B05	25556-24-5	528.605	10mM
juarezic acid	23	B06	1552-94-9	174.201	10mM
phytol	23	B07		282.514	10mM
lactobionic acid	23	B08	96-82-2	358.302	10mM	food additive
3-methoxycatechol	23	B09	934-00-9	140.14	10mM
galangin trimethyl ether	23	B10	26964-29-4	312.325	10mM
isokobusone	23	B11	24173-72-6	222.33	10mM
2-methylene-5-(2,5-dioxotetrahydrofuran-3-yl)-6-oxo--10,10-dimethylbicyclo[7: 2: 0]undecane	23	C02		304.39	10mM
1-monopalmitin	23	C03	542-44-9	330.512	10mM
baicalein	23	C04	491-67-8	270.244	10mM	antiviral (HIV)
triacetylresveratrol	23	C05	42206-94-0	354.363	10mM
theanine potassium	23	C06	3081-61-6	212.295	10mM
emodin	23	C07	518-82-1	270.244	10mM	antibacterial, antineoplastic, cathartic, tyrosine kinase inhibitor
purpurin	23	C08	81-54-9	256.217	10mM	xanthin oxidase inhibitor, irritant
capsanthin	23	C09	465-42-9	584.891	10mM	antineoplastic
methyl 7-deshydroxypyrogallin-4-carboxylate	23	C10	77-41-8	262.221	10mM
3alpha-hydroxy-3-deoxyangolensic acid methyl ester	23	C11		472.584	10mM
pomiferin	23	D02	572-03-2	420.466	10mM	antioxidant
lupinine	23	D03	486-70-4	169.269	10mM	antifeedant, antiinflammatory, oxytoxic
dictamnine	23	D04	484-29-7	199.211	10mM
strophanthidinic acid lactone acetate	23	D05		444.53	10mM
5alpha-cholestanol	23	D06	80-97-7	388.683	10mM
dihydrocelastryl diacetate	23	D07		536.715	10mM	chaperone stimulant
1,3-dideacetyl-7-deacetoxy-7-oxokhivorin	23	D08		458.557	10mM
palmatine chloride	23	D09	10605-02-4	387.867	10mM	antibacterial, antimalarial, uterine contractant
khayanthone	23	D10	25279-68-9	570.686	10mM
solasodine	23	D11	126-17-0	413.649	10mM	antineoplastic, antiinflammatory
rosmarinic acid	23	E02	537-15-5	360.323	10mM	antiinflammatory, antithrombotic, antiplatelet, cytostatic, antiviral
lobaric acid	23	E03		456.497	10mM
homopterocarpin	23	E04	606-91-7	284.315	10mM
xanthoxylin	23	E05	90-24-4	196.205	10mM
deguelin(-)	23	E06	522-17-8	394.428	10mM	antineoplastic, antiviral, insecticide
digoxigenin	23	E07	1672-46-4	390.524	10mM
acetyl isogambogic acid	23	E08		670.807	10mM
pristimerin	23	E09	1258-84-0	464.651	10mM	antineoplastic, antiinflammatory
agaric acid	23	E10	666-99-9	416.56	10mM	antiperspirant
pemoline	23	E11	2153-34-3	176.176	10mM	CNS stimulant
aleuretic acid	23	F02	533-87-9	304.43	10mM
laccaic acid a	23	F03	15979-35-8	537.441	10mM
piperic acid	23	F04	5285-18-7	218.211	10mM
1-hydroxy-3,6,7-trimethoxy-2,8-diprenylxanthone	23	F05	15404-76-9	438.525	10mM
mangostin trimethyl ether	23	F06		452.552	10mM
androsta-1,4-dien-3,17-dione	23	F07	897-06-3	284.402	10mM
curcumin	23	F08	458-37-7	368.39	10mM	antiedemic, antiinflammatory, bile stimulant; antibacterial, antifungal, lipo/cyclooxygenase inhibitor
3,4',5,6,7-pentamethoxyflavone	23	F09	4472-73-5	372.378	10mM
sinensetin	23	F10	2306-27-6	372.378	10mM
methyl trimethoxycinnamate	23	F11	20329-96-8	252.269	10mM
hexamethylquercetagetin	23	G02	1251-84-9	402.405	10mM
rhizocarpic acid	23	G03	18463-11-1	469.499	10mM
epiafzelechin (2r,3r)(-)	23	G04	24808-04-6	274.276	10mM
difucol hexamethyl ether	23	G05	14262-07-8	334.372	10mM
8beta-hydroxycarapin, 3,8-hemiacetal	23	G06		484.551	10mM
mexicanolide	23	G07	1915-67-9	468.552	10mM
theaflavin monogallates	23	G08		716.615	10mM
anabasine hydrochloride	23	G09	13078-04-1 (anabasine)	198.697	10mM	insecticide
hypoxanthine	23	G10	68-94-0	136.114	10mM
4-hydroxy-6-methylpyran-2-one	23	G11	675-10-5	126.113	10mM
cytidine	23	H02	65-46-3	243.221	10mM
2-hydroxy-5 (6)epoxy-tetrahydrocaryophyllene	23	H03		238.373	10mM
beta-caryophyllene alcohol	23	H04		222.374	10mM
huperzine a	23	H05	102518-79-6	242.324	10mM	anticholinesterase, cognition enhancer
gibberellic acid	23	H06	77-06-5	346.384	10mM
carapin	23	H07	3463-88-5	468.552	10mM
dihydrogedunin	23	H08		484.595	10mM
deacetoxy-7-oxogedunin	23	H09		438.525	10mM
7-deacetoxy-7-oxokhivorin	23	H10	15004-51-0	542.632	10mM
utilin	23	H11	31218-22-1	816.861	10mM
prenyletin	24	A02	15870-91-4	246.265	10mM
carapin-8(9)-ene	24	A03		466.536	10mM
3-deoxy-3beta-hydroxyangolensic acid methyl ester	24	A04		472.584	10mM
3alpha-acetoxydihydrodeoxygedunin	24	A05		512.649	10mM
7-desacetoxy-6,7-dehydrogedunin	24	A06		422.526	10mM
3-deoxo-3beta-hydroxymexicanolide 16-enol ether	24	A07		484.595	10mM
turraeanthin	24	A08		514.752	10mM
1,7-dideacetoxy-1,7-dioxo-3-deacetylkhivorin	24	A09		456.541	10mM
allopregnanolone	24	A10		318.504	10mM
icariin	24	A11	489-32-7	676.678	10mM	hepatoprotective
resveratrol	24	B02	501-36-0	228.25	10mM	antifungal, antibacterial
fraxidin methyl ether	24	B03		236.226	10mM
deacetoxy(7)-7-oxokhivorinic acid	24	B04		520.582	10mM
iriginol hexaacetate	24	B05		570.468	10mM
bussein	24	B06	41060-14-4	858.899	10mM
solanesyl acetate	24	B07		673.129	10mM
sitosteryl acetate	24	B08		456.759	10mM
primuletin	24	B09	491-78-1	238.245	10mM
dihydrofissinolide	24	B10		514.621	10mM
ergosterol	24	B11	57-87-4	396.662	10mM
xylocarpus a	24	C02		586.642	10mM
peucenin	24	C03	578-72-3	260.292	10mM
heteropeucenin, methyl ether	24	C04	26213-95-6	274.319	10mM
obliquin	24	C05		244.249	10mM
oleanoic acid	24	C06	508-02-1	456.715	10mM
friedelin	24	C07	559-74-0	426.732	10mM
ptaeroxylin	24	C08	14729-11-4	258.276	10mM
oxonitine	24	C09		645.71	10mM
gitoxigenin diacetate	24	C10	5996-03-2	474.6	10mM
cotarnine chloride	24	C11	10018-19-6, 82-54-2 [cotarnine]	255.703	10mM	vasoconstrictor
chukrasin methyl ether	24	D02		830.932	10mM
2-methyl gramine	24	D03		188.275	10mM
xanthyletin	24	D04	553-19-5	228.25	10mM
angolensin (r)	24	D05	4842-48-2	272.304	10mM
3alpha-hydroxy-4,4-bisnor-8,11,13-podocarpatriene	24	D06		216.326	10mM
dihydrogedunic acid, methyl ester	24	D07		476.572	10mM
3beta-hydroxydeoxodihydrodeoxygedunin	24	D08		470.611	10mM
12a-hydroxy-9-demethylmunduserone-8-carboxylic acid	24	D09		388.334	10mM
haematoxylin	24	D10	517-28-2	302.286	10mM
mundulone	24	D11	481-94-7	434.494	10mM
anthothecol	24	E02	10410-83-0	480.563	10mM
brazilin	24	E03	474-07-7	286.287	10mM
leoidin	24	E04	105350-54-7	413.214	10mM
fumarprotocetraric acid	24	E05	489-50-9	472.366	10mM
lecanoric acid	24	E06	480-56-8	318.286	10mM
obtusaquinone	24	E07	21105-15-7	254.288	10mM
antiarol	24	E08	642-71-7	184.194	10mM
theaflavin	24	E09	4670-05-7	564.507	10mM	antioxidant
pectolinarin	24	E10	28978-02-1	622.585	10mM
isotectorigenin, 7-methyl ether	24	E11		328.325	10mM
orsellinic acid, ethyl ester	24	F02	2524-37-0	196.205	10mM
koparin	24	F03	65048-75-1	300.27	10mM
formononetin	24	F04	485-72-3	268.272	10mM	phytoestrogen
piscidic acid	24	F05	35388-57-9	256.214	10mM
entandrophragmin	24	F06	11013-05-1	844.916	10mM
mizoribine	24	F07	50924-49-7	259.22	10mM	immunosuppressant
anhydrobrazilic acid	24	F08		234.211	10mM
deoxysappanone b 7,4'-dimethyl ether	24	F09		314.341	10mM
khivorin	24	F10	2524-38-1	586.686	10mM
deacetylgedunin	24	F11		440.541	10mM
menthone	24	G02	14073-97-3	154.254	10mM
salidroside	24	G03	10338-51-9	314.338	10mM
n-methylbenzylamine hydrochloride	24	G04	13426-94-3, 103-67-3(base)	157.645	10mM
3-deshydroxysappanol trimethyl ether	24	G05		330.384	10mM
xanthone	24	G06	90-47-1	196.208	10mM
3-methylorsellinic acid	24	G07	4707-46-4	182.178	10mM
chrysin	24	G08	480-40-0	254.245	10mM	diuretic
gambogic acid	24	G09	2752-65-0	628.77	10mM	antiinflammatory, cytotoxic, inhibits HeLa cells in vitro;
4-o-methylphloracetophenone	24	G10	7507-89-3	182.178	10mM	antifungal
dilazep dihydrochloride	24	G11	35898-87-4	677.626	10mM	vasodilator, platelet aggregation inhibitor
hecogenin	24	H02	467-55-0	430.633	10mM	antiinflammatory
cryptotanshinone	24	H03	35825-57-1	296.369	10mM	inhibits angiogenesis
xanthurenic acid	24	H04	59-00-7	205.172	10mM	caspase activator, guanylyl cyclase stimulant
7,8-dihydroxyflavone	24	H05	38183-03-8	254.245	10mM	vascular protectant, antihaemorrhagic, tyr kinase B agonist
ferulic acid	24	H06	1135-24-6	194.189	10mM	antineoplastic, choleretic, food preservative
kasugamycin hydrochloride	24	H07	19408-46-9, 6980-18-3 (base)	415.831	10mM	antifungal
morin	24	H08	480-16-0	302.243	10mM	P450 and ATPase inhibitor
carnosine	24	H09	305-84-0	226.237	10mM
cadaverine tartrate	24	H10	462-94-2(base)	224.215	10mM
anisomycin	24	H11	22862-76-6	265.312	10mM	antiprotozoal, antifungal, protein synthesis inhibitor
2-benzoyl-5-methoxybenzoquinone	25	A02		242.233	10mM
2'-methoxyformonetin	25	A03		298.298	10mM
l(+/-)-alliin	25	A04	556-27-4(-)	177.223	10mM	antibacterial, antioxidant
11a-acetoxyprogesterone	25	A05	2268-98-6	372.509	10mM	metabolite of progesterone
piplartine	25	A06	20069-09-4	317.345	10mM	anti-asthma, antibronchitis
asiatic acid	25	A07	464-92-6	488.714	10mM	wound healing, experimental carcinogen
nobiletin	25	A08	478-01-3	402.405	10mM	matrix metaloproteinase inhibitor; antineoplastic
ergosterol acetate	25	A09	2418-45-3	466.754	10mM
auraptene	25	A10	495-02-3	298.385	10mM	antineoplastic, apoptosis inducer
1,2alpha-epoxydeacetoxydihydrogedunin	25	A11		456.541	10mM
iretol	25	B02		156.139	10mM
irigenin	25	B03	548-76-5	360.323	10mM
iridin	25	B04	491-74-7	522.467	10mM
dalbergione, 4-methoxy-4'-hydroxy-	25	B05		270.288	10mM
gossypetin	25	B06	489-35-0	318.242	10mM
acacetin diacetate	25	B07	5892-39-7	368.346	10mM
epitestosterone	25	B08	481-30-1	288.434	10mM	androgen
carminic acid	25	B09	1260-17-9	508.396	10mM
deoxysappanone b 7,3'-dimethyl ether	25	B10		314.341	10mM
2,3,4'-trihydroxy-4-methoxybenzophenone	25	B11		260.249	10mM
irigenin trimethyl ether	25	C02		402.405	10mM
2',5'-dihydroxy-4-methoxychalcone	25	C03	6342-92-3	270.288	10mM
violastyrene	25	C04	19034-96-9	270.331	10mM
sappanone a dimethyl ether	25	C05		312.325	10mM
dehydrorotenone	25	C06	30990-44-4	392.412	10mM
duartin (-)	25	C07	52305-04-1	332.356	10mM
irigenol	25	C08	4935-93-7	318.242	10mM
nonic acid	25	C09		188.225	10mM
dalbergione	25	C10		224.262	10mM
2',4-dihydroxychalcone	25	C11	13323-66-5	240.261	10mM
isoosajin	25	D02	5745-54-0	404.467	10mM
epoxygedunin	25	D03		498.578	10mM
deoxysappanone b trimethyl ether	25	D04		328.368	10mM
deoxysappanone b 7,3'-dimethyl ether acetate	25	D05		356.379	10mM
duartin, dimethyl ether	25	D06		360.411	10mM
4,4'-dimethoxydalbergione	25	D07		284.315	10mM
haematoxylin pentaacetate	25	D08		528.474	10mM
beta-amyrin acetate	25	D09	1616-93-9	468.77	10mM
geneticin	25	D10	49863-47-0, 108321-42-2(sulfate)	496.563	10mM	antibacterial
solanesol	25	D11	13190-97-1	631.091	10mM
indole-3-carbinol	25	E02	700-06-1	147.178	10mM	antineoplastic; inhibitor of Amyloid-beta deposition
perillyl alcohol	25	E03	536-59-4, 18457-55-1	152.238	10mM	antineoplastic, apoptosis inducer; skin irritant, LD50(rat) 2100 mg/kg po
picrotin	25	E04	21416-53-5	310.307	10mM	GABAa receptor antagonist
andrographolide	25	E05	5508-58-7	350.459	10mM
gossypin	25	E06	652-78-8	480.386	10mM
deoxypeganine hydrochloride	25	E07	61939-05-7	208.693	10mM	acetylcholinesterase inhibitor, antiParkinsonism
lupanyl acid hydrochloride	25	E08		288.821	10mM
21-acetoxypregnenolone	25	E09	566-78-9	374.525	10mM	precursor in corticoid biosynthesis, derivative
harpagoside	25	E10	19210-12-9	480.473	10mM
plumbagin	25	E11	481-42-5	188.185	10mM	antibacterial, antifungal, tuberculostatic; antifeedant (African army worms)
garlicin	25	F02	2179-57-9	146.275	10mM	antineoplastic, antibacterial, apoptosis inducer, insecticide
cholestan-3-one	25	F03	566-88-1	386.667	10mM
podophyllin acetate	25	F04	1180-34-3	456.453	10mM
18alpha-glycyrrhetinic acid	25	F05		470.699	10mM	antiinflammatory
canavanine	25	F06	543-38-4	176.176	10mM	NO synthase inhibitor
sclareol	25	F07	515-03-7	308.509	10mM	antineoplastic, apoptosis inducer
dihydrotanshinone i	25	F08		278.31	10mM
farnesol	25	F09	4602-84-0	222.374	10mM
nerol	25	F10	106-25-2	154.254	10mM	weak estrogen receptor blocker
perillic acid (-)	25	F11	7694-45-3	166.222	10mM	inhibits posttranslational cys isoprenylation, blocks G-protein
avermectin a1a	25	G02		887.128	10mM	antiparasitic
piceid	25	G03	27208-80-6	390.394	10mM	antioxidant
nerolidol	25	G04	7212-44-4	222.374	10mM
antimycin a (a1 shown)	25	G05	1397-94-0	534.612	10mM	antifungal, antiviral, interferes in cytochrome oxidation
camptothecin	25	G06	7689-03-4	348.362	10mM	antineoplastic
lupeol acetate	25	G07	1617-68-1	468.77	10mM	antiulcer
daidzein	25	G08	486-66-8	254.245	10mM	phytoestrogen
avocadyne acetate	25	G09	24607-06-5	326.48	10mM	antifungal
robustic acid	25	G10	5307-59-5	380.401	10mM
agmatine sulfate	25	G11	2482-00-0	228.272	10mM	NMDA blocker, alpha-2 adrenergic agonist; NO synthase inhibitor
convallatoxin	25	H02	508-75-8	550.652	10mM	cardiotonic
galangin 3-o-methyl ether	25	H03	6665-74-3	284.271	10mM
usnic acid	25	H04	125-46-2	344.324	10mM	antibacterial
actinonin	25	H05	13434-13-4	385.508	10mM	antibacterial
5alpha-androstan-3,17-dione	25	H06		288.434	10mM	androgen
lupeol	25	H07	545-47-1	426.732	10mM	antineoplastic
uridine	25	H08	58-96-8	244.206	10mM
benzanthrone	25	H09	82-05-3	230.269	10mM	hepatotoxic, P450 suppressant
mitraphylline	25	H10	509-80-8	368.436	10mM	antineoplastic
[truncated: 321 more rows]

## Sheet: NIH clinical
library #	Cat. #	CAS#	NAME	中文名	Location	M.W.	Conc.(mM)	Solvent	Activity
NCRC02900	CPD000449281		Nalbuphine	纳布啡	1-A02	393.912	10	DMSO
NCRC02901	CPD000449275		Raclopride	雷氯必利	1-B02	347.243	10	DMSO
NCRC02902	CPD000449271	90182-92-6	Zacopride	查可必利	1-C02	364.273	10	DMSO
NCRC02903	CPD000449276		SKF 83566		1-D02	413.153	10	DMSO
NCRC02904	CPD000449316		3'-deoxydenosine		1-E02	255.75	10	DMSO
NCRC02905	CPD000449274	183718-77-6	AM 404		1-F02	395.587	10	DMSO
NCRC02906	CPD000059053	54-71-7	PILOCARPINE HYDROCHLORIDE	盐酸毛果芸香碱	1-G02	244.722	10	DMSO
NCRC02907	CPD000058291	21829-25-4	NIFEDIPINE	硝苯地平	1-H02	346.341	10	DMSO
NCRC02908	CPD000042823	5104-49-4	Flurbiprofen	氟比洛芬	1-A03	244.266	10	DMSO
NCRC02909	CPD000059136	30652-11-0	3-HYDROXY-1,2-DIMETHYL-4(1H)-PYRIDONE	1,2-二甲基-3-羟基-4-吡啶酮	1-B03	139.155	10	DMSO
NCRC02910	CPD000058470	27833-64-3	LOXAPINE SUCCINATE	丁二酸洛沙平	1-C03	445.902	10	DMSO
NCRC02911	CPD000326694	6700-34-1	d-3-Methoxy-N-methylmorphinan hydrobromide	一水氢溴酸右旋美沙芬	1-D03	370.331	10	DMSO
NCRC02912	CPD000449282	116539-59-4	Duloxetine	度洛西汀	1-E03	297.416	10	DMSO
NCRC02913	CPD000449320		Glycine, N-[2-[(acetylthio)methyl]-1-oxo-3-phenylpropyl]-,phenylmethyl ester [CAS]		1-F03	385.479	10	DMSO
NCRC02914	CPD000449318		Benzeneacetic acid, 2-[(2,6-dichlorophenyl)amino]-, monosodium salt [CAS]		1-G03	318.135	10	DMSO
NCRC02915	CPD000058345	57-83-0	PROGESTERONE	孕酮	1-H03	314.47	10	DMSO
NCRC02916	CPD000058961	76824-35-6	FAMOTIDINE	法莫替丁	1-A04	337.434	10	DMSO
NCRC02917	CPD000449299	77145-61-0	SR 57,227A		1-B04	248.156	10	DMSO
NCRC02918	CPD000466270	15500-66-0	Pancuronium	泮库溴铵	1-C04	732.684	10	DMSO
NCRC02919	CPD000058175	443-48-1	METRONIDAZOLE	甲硝唑	1-D04	171.156	10	DMSO
NCRC02920	CPD000449327		Benzeneacetic acid, Alpha-(hydroxymethyl)-, 9-methyl-3-oxa-9-azatricyclo[3.3.1.02,4]non-7-yl ester, [7(S)-(1Alpha,2ÃÂ¿,4ÃÂ¿,5Alpha,7ÃÂ¿)]- [CAS]		1-E04	438.317	10	DMSO
NCRC02921	CPD000449323		Benzeneacetonitrile, Alpha-[3-[[2-(3,4-dimethoxyphenyl)ethyl]methylamino]propyl]-3,4-dimethoxy-Alpha-(1-methylethyl)-, (R)- [CAS]		1-F04	500.081	10	DMSO
NCRC02922	CPD000449328		Benzeneethanamine, N,Alpha-dimethyl-N-2-propynyl-(R)- [CAS]		1-G04	223.747	10	DMSO
NCRC02923	CPD000449294	404-86-4	Capsaicin	天然辣椒素	1-H04	305.419	10	DMSO
NCRC02924	CPD000058513		SALBUTAMOL SULFATE	硫酸沙丁胺醇	1-A05	288.355	10	DMSO
NCRC02925	CPD000057879	22232-64-0	(Â±)-Vesamicol hydrochloride		1-B05	295.854	10	DMSO
NCRC02926	CPD000469289	124-87-8	Picrotin - Picrotoxinin	苦毒浆果	1-C05	602.589	10	DMSO
NCRC02927	CPD000449268		Terazosin	特拉唑嗪	1-D05	459.932	9.6	DMSO
NCRC02928	CPD000449319	886-38-4	diphenylcyclopropenone	二苯基环丙烯酮	1-E05	206.244	10	DMSO
NCRC02929	CPD000449326		4-Thiazolidinecarboxylic acid, 2-oxo-, (R)- [CAS]		1-F05	147.149	10	DMSO
NCRC02930	CPD000466274		Mesoridazine		1-G05	544.744	10	DMSO
NCRC02931	CPD000449313		3(2H)-Pyridazinone, 6-[4-(difluoromethoxy)-3-methoxyphenyl]- [CAS]		1-H05	268.221	10	DMSO
NCRC02932	CPD000466275		10H-Phenothiazine, 2-chloro-10-[3-(4-methyl-1-piperazinyl)propyl- [CAS]		1-A06	606.089	10.1	DMSO
NCRC02933	CPD000449322		1H-Cyclopenta[b]quinolin-9-amine, 2,3,5,6,7,8-hexahydro-, monohydrochloride- [CAS]		1-B06	188.273	10	DMSO
NCRC02934	CPD000058306	23593-75-1	CLOTRIMAZOLE	克霉唑	1-C06	344.844	10.1	DMSO
NCRC02935	CPD000058255	79794-75-5	LORATADINE	氯雷他定	1-D06	382.891	10	DMSO
NCRC02936	CPD000058500	156-51-4	PHENELZINE SULFATE SALT	苯肼,硫酸盐	1-E06	234.276	10	DMSO
NCRC02937	CPD000449311	1744-22-5	Riluzole	利鲁唑	1-F06	270.657	9.6	DMSO
NCRC02938	CPD000449312	111555-53-4	Naltrindole		1-G06	477.989	10	DMSO
NCRC02939	CPD000449277	5746-86-1	Nornicotine	3-(吡咯烷-2-基)吡啶	1-H06	148.208	10	DMSO
NCRC02940	CPD000449269		Bifemelane	双芬麦兰	1-A07	305.849	10	DMSO
NCRC02941	CPD000449284	104615-18-1	CGS 15943		1-B07	285.693	10	DMSO
NCRC02942	CPD000449287		Cinanserin	辛那色林	1-C07	381.45	10	DMSO
NCRC02943	CPD000449272	81098-60-4	Cisapride	西沙必利	1-D07	483.969	10.1	DMSO
NCRC02944	CPD000449273	86939-10-8	Indatraline	茚达曲林	1-E07	328.67	10	DMSO
NCRC02945	CPD000058520	25332-39-2	TRAZODONE HYDROCHLORIDE	盐酸曲唑酮	1-F07	408.332	10	DMSO
NCRC02946	CPD000449301		Prazosin	哌唑嗪	1-G07	433.38	10	DMSO
NCRC02947	CPD000058525	64887-14-5	URAPIDIL HYDROCHLORIDE	盐酸乌拉地尔	1-H07	423.945	10	DMSO
NCRC02948	CPD000449278	486-56-6	(-)-Cotinine	可替宁	1-A08	176.219	10	DMSO
NCRC02949	CPD000058313	68-41-7	D-CYCLOSERINE	D-环丝氨酸	1-B08	102.093	10	DMSO
NCRC02950	CPD000466268	61718-82-9	Fluvoxamine	马来酸氟伏沙明	1-C08	434.413	10	DMSO
NCRC02951	CPD000449270	1229-29-4	Doxepin	盐酸多塞平	1-D08	315.844	10	DMSO
NCRC02952	CPD000059133	440-17-5	TRIFLUOPERAZINE DIHYDROCHLORIDE	盐酸三氟拉嗪	1-E08	480.42	10	DMSO
NCRC02953	CPD000058908	125-73-5	(+)-3-HYDROXY-N-METHYLMORPHINAN D-TARTRATE	右羟吗喃	1-F08	407.466	9.9	DMSO
NCRC02954	CPD000449329		L-Ornithine, N5-[imino(methylamino)methyl]-[CAS]		1-G08	248.283	10	DMSO
NCRC02955	CPD000148117		Maprotilline HCl		1-H08	313.872	10	DMSO
NCRC02956	CPD000466272		Pizotyline	苯噻啶	1-A09	411.516	10	DMSO
NCRC02957	CPD000059126	57-91-0	BETA-ESTRADIOL	雌二醇	1-B09	272.389	10	DMSO
NCRC02958	CPD000059046	3073-59-4	N,N'-DIACETYL-1,6-DIAMINOHEXANE	N,N'-六亚甲基双乙酰胺	1-C09	200.282	10	DMSO
NCRC02959	CPD000058353	147-24-0	DIPHENHYDRAMINE HYDROCHLORIDE	盐酸苯海拉明	1-D09	291.822	10	DMSO
NCRC02960	CPD000449267		Galanthamine	加兰他敏	1-E09	368.272	10	DMSO
NCRC02961	CPD000449296	23210-56-2	Ifenprodil	艾芬地尔	1-F09	409.504	9.6	DMSO
NCRC02962	CPD000059171	97-77-8	TETRAETHYLTHIURAM DISULFIDE;97-77-8	二硫化四乙基秋兰姆	1-G09	296.523	10	DMSO
NCRC02963	CPD000449302		Piribedil	吡贝地尔	1-H09	343.814	9.7	DMSO
NCRC02964	CPD000058460	65277-42-1	KETOCONAZOLE	酮康唑	1-A10	531.44	10	DMSO
NCRC02965	CPD000058623	154-69-8	TRIPELENNAMINE HYDROCHLORIDE	盐酸曲吡那敏	1-B10	291.825	10	DMSO
NCRC02966	CPD000449325		Pyrazinecarboxamide, 3,5-diamino-N-(aminoiminomethyl)-6-chloro- [CAS]		1-C10	302.121	10	DMSO
NCRC02967	CPD000059105		9-AMINO-1,2,3,4-TETRAHYDROACRIDINE HYDROCHLORIDE		1-D10	234.729	9.7	DMSO
NCRC02968	CPD000058319	57-63-6	ETHYNYLESTRADIOL	炔雌醇	1-E10	296.411	10	DMSO
NCRC02969	CPD000449317		2(1H)-Pyrimidinone, 4-amino-1-ÃÂ¿-D-arabinofuranosyl- [CAS]		1-F10	243.22	10	DMSO
NCRC02970	CPD000449324		L-Glutamic acid, N-[4-[[(2,4-diamino-6-pteridinyl)methyl]methylamino]benzoyl]- [CAS]		1-G10	508.493	10	DMSO
NCRC02971	CPD000449305	16015-69-3	TFMPP	1-(3-三氟甲基苯基)哌嗪盐酸盐	1-H10	266.695	10	DMSO
NCRC02972	CPD000449298	104632-26-0	Pramipexole	普拉克索	1-A11	211.326	10	DMSO
NCRC02973	CPD000058189	137-58-6	LIDOCAINE	利多卡因	1-B11	234.343	9.6	DMSO
NCRC02974	CPD000449290	53-86-1	Indomethacin	吲哚美辛	1-C11	362.298	10.4	DMSO
NCRC02975	CPD000058555	88107-10-2	LY 171883	油酸三乙醇胺	1-D11	318.377	10	DMSO
NCRC02976	CPD000466269		Paroxetine	帕罗西汀	1-E11	445.444	10	DMSO
NCRC02977	CPD000449288	989-51-5	Epigallocatechin gallate	(-)-表没食子儿茶素没食子酸酯	1-F11	458.379	10	DMSO
NCRC02978	CPD000145728	89-57-6	5-Amino-2-hydroxy-benzoic acid	5-氨基水杨酸	1-G11	153.138	10	DMSO
NCRC02979	CPD000449321		Oxiranecarboxylic acid, 2-[6-(4-chlorophenoxy)hexyl]-, ethyl ester- [CAS]		1-H11	326.822	10	DMSO
NCRC02980	CPD000338536	23325-78-2	Cephalexin monohydrate	头孢氨苄	2-A02	347.39	10	DMSO
NCRC02981	CPD000466390	121808-62-6	PIDOTIMOD	匹多莫德	2-B02	244.266	10	DMSO
NCRC02982	CPD000466386	87333-19-5	RAMIPRIL	雷米普利	2-C02	416.519	10	DMSO
NCRC02983	CPD000466387	100986-85-4	LEVOFLOXACIN	左氧氟沙星	2-D02	361.374	10	DMSO
NCRC02984	CPD000058610	434-22-0	19-Nortestosterone	诺龙	2-E02	274.405	10	DMSO
NCRC02985	CPD000466384	76963-41-2	NIZATIDINE	尼扎替丁	2-F02	331.452	10	DMSO
NCRC02986	CPD000059047	2022-85-7	5-FLUOROCYTOSINE	5-氟胞嘧啶	2-G02	129.094	10.5	DMSO
NCRC02987	CPD000048684	28721-07-5	Trileptal	奥卡西平	2-H02	252.273	10	DMSO
NCRC02988	CPD000466385	30751-05-4	TROXIPIDE	曲昔匹特	2-A03	294.352	10.1	DMSO
NCRC02989	CPD000466341	18699-02-0	ACTARIT	阿克他利	2-B03	193.203	10	DMSO
NCRC02990	CPD000469183	79307-93-0	AZELASTINE HCl	盐酸氮卓斯汀	2-C03	418.367	10	DMSO
NCRC02991	CPD000466388	41708-72-9	TOCAINIDE	妥卡尼	2-D03	192.262	10	DMSO
NCRC02992	CPD000499525	480-18-2	TAXIFOLIN-(+/-)	紫杉叶素	2-E03	304.257	10.1	DMSO
NCRC02993	CPD000469284	125-60-0	FENPIVERINIUM BROMIDE	苯维溴铵	2-F03	417.391	10.1	DMSO
NCRC02994	CPD000469182	64217-62-5	CEFATRIZINE PROPYLENE GLYCOL	头孢曲嗪丙二醇	2-G03	538.594	10	DMSO
NCRC02995	CPD000466364	58186-27-9	IDEBENONE	艾地苯醌	2-H03	338.446	10.2	DMSO
NCRC02996	CPD000466366	23672-07-3	LEVOSULPIRIDE	左旋舒必利	2-A04	341.427	10	DMSO
NCRC02997	CPD000238142	2152-34-3	Pemoline	匹莫林	2-B04	176.175	10	DMSO
NCRC02998	CPD000466343	112809-51-5	LETROZOLE	来曲唑	2-C04	285.308	10	DMSO
NCRC02999	CPD000469184	96036-03-2	MEROPENEM	美罗培南	2-D04	383.464	10	DMSO
NCRC03000	CPD000466339	96829-58-2	ORLISTAT	奥利司他	2-E04	495.747	10	DMSO
NCRC03001	CPD000469179	99614-02-5	ONDANSETRON HCl	恩丹西酮	2-F04	329.83	10	DMSO
NCRC03002	CPD000059117	797-63-7	LEVONORGESTREL	左炔诺孕酮	2-G04	312.454	10	DMSO
NCRC03003	CPD000469197	27724-96-5	CETRAXATE HCl	盐酸西曲酸酯	2-H04	341.836	10	DMSO
NCRC03004	CPD000149316	51339-48-1	Alprazolam		2-A05	308.771	10	DMSO
NCRC03005	CPD000058464	84057-84-1	LAMOTRIGINE	拉莫三嗪	2-B05	256.094	10.3	DMSO
NCRC03006	CPD000059145	483-63-6	CROTAMITON	克罗米通	2-C05	203.285	10.3	DMSO
NCRC03007	CPD000472526	34911-55-2	AMFEBUTAMONE HCl	安非他酮	2-D05	239.746	10.1	DMSO
NCRC03008	CPD000466340	81403-80-7	ALFUZOSIN	阿夫唑嗪	2-E05	389.456	10	DMSO
NCRC03009	CPD000449309	71675-85-9	Amisulpride	阿米舒必利	2-F05	369.481	10	DMSO
NCRC03010	CPD000469292	26786-32-3	LOFEPRAMINE	盐酸洛非帕明	2-G05	455.429	10	DMSO
NCRC03011	CPD000466362		PEROSPIRONE HCl	盐酸哌罗匹隆	2-H05	463.039	10	DMSO
NCRC03012	CPD000059010	114977-28-5	DOCETAXEL	多西他赛	2-A06	807.895	10	DMSO
NCRC03013	CPD000387107	35354-74-6	HONOKIOL	3',5-二-2-丙烯基-1,1'-联苯-2,4'-二酚	2-B06	266.341	10.1	DMSO
NCRC03014	CPD000469196		TOLTERODINE TARTRATE		2-C06	475.584	10	DMSO
NCRC03015	CPD000466363	61422-45-5	CARMOFUR	卡莫氟	2-D06	257.266	10.3	DMSO
NCRC03016	CPD000469181		PAROXETINE	帕罗西汀	2-E06	343.399	9.7	DMSO
NCRC03017	CPD000466337	144689-63-4	OLMESARTAN MEDOXOMIL	2,3-二羟基-2-丁烯基-4-(1-羟基-1-甲基乙基)-2-丙基-1-[4-(2-1H-四唑-5-苯基)苄基]咪唑-5-羧酸酯环-2,3-碳酸酯	2-F06	446.51	10	DMSO
NCRC03018	CPD000469593	124750-99-8	LOSARTAN Potassium	氯沙坦钾	2-G06	461.009	10	DMSO
NCRC03019	CPD000466338	85622-93-1	TEMOZOLOMIDE	替莫唑胺	2-H06	194.153	10	DMSO
NCRC03020	CPD000058528	67-81-2	Methyltestosterone	戊甲夫醇	2-A07	302.459	10	DMSO
NCRC03021	CPD000469195	115964-29-9	TOSUFLOXACIN TOSYLATE	甲苯磺酸妥舒沙星	2-B07	576.548	10	DMSO
NCRC03022	CPD000466361	32887-01-7	MECILLINAM	美西林	2-C07	325.427	10	DMSO
NCRC03023	CPD000469177	82248-59-7	ATOMOXETINE HCl	盐酸托莫西汀	2-D07	291.822	10	DMSO
NCRC03024	CPD000466336	88495-63-0	ARTESUNATE	青蒿琥酯	2-E07	384.428	10	DMSO
NCRC03025	CPD000058959	84625-61-6	ITRACONAZOLE	伊曲康唑	2-F07	705.646	10.1	DMSO
NCRC03026	CPD000469193		CEFPODOXIME PROXETIL	头孢泊肟酯	2-G07	557.595	10	DMSO
NCRC03027	CPD000058803	35543-24-9	BUFLOMEDIL HYDROCHLORIDE	4-(1-吡咯烷基)-1-(2,4,6-三甲氧基苯基)-1-丁酮盐酸盐	2-H07	343.852	10	DMSO
NCRC03028	CPD000012114		4-Chloro-N-(2-morpholin-4-yl-ethyl)-benzamide		2-A08	268.744	10	DMSO
NCRC03029	CPD000466330	50629-82-8	HALOMETASONE MONOHYDRATE	卤甲松	2-B08	444.905	10	DMSO
NCRC03030	CPD000466357	68786-66-3	TRICLABENDAZOLE	5-氯-6-(2,3-二氯苯氧基)-2-甲硫基-1H-苯并咪唑	2-C08	359.658	10	DMSO
NCRC03031	CPD000466331	162011-90-7	ROFECOXIB	罗非昔布	2-D08	314.357	10	DMSO
NCRC03032	CPD000471619		BISOPROLOL FUMARATE		2-E08	383.486	10	DMSO
NCRC03033	CPD000466334	163222-33-1	EZETIMIBE	依泽替米贝	2-F08	409.434	10	DMSO
NCRC03034	CPD000469176	145821-59-6	TIAGABINE HCl	盐酸噻加宾	2-G08	412.006	10	DMSO
NCRC03035	CPD000466355	57852-57-0	IDARUBICIN HCl	盐酸依达比星	2-H08	533.964	10	DMSO
NCRC03036	CPD000466360	31430-15-6	FLUBENDAZOLE	氟苯咪唑	2-A09	313.289	10	DMSO
NCRC03037	CPD000466356	104987-11-3	TACROLIMUS	他克莫司	2-B09	804.035	10	DMSO
NCRC03038	CPD000469208	124832-26-4	VALACICLOVIR HYDROCHLORIDE	伐昔洛韦	2-C09	360.802	10	DMSO
NCRC03039	CPD000466382	81103-11-9	CLARITHROMYCIN	克拉霉素	2-D09	747.969	10	DMSO
NCRC03040	CPD000466383	129722-12-9	ARIPIPRAZOLE	阿立哌唑	2-E09	448.394	10	DMSO
NCRC03041	CPD000471622	34140-59-5	TRIMEBUTINE MALEATE	3,4,5-三甲氧基苯甲酸 (2-二甲胺基-2-苯基)丁酯马来酸盐	2-F09	503.55	10	DMSO
NCRC03042	CPD000238198	521-11-9	Mestanolone	美雄诺龙	2-G09	304.475	10.1	DMSO
NCRC03043	CPD000466370	63675-72-9	NISOLDIPINE	尼索地平	2-H09	388.422	10	DMSO
NCRC03044	CPD000466371	65914-17-2	PICEID	虎杖甙	2-A10	390.391	10	DMSO
NCRC03045	CPD000149359	3366-95-8	1-(2-Methyl-5-nitro-imidazol-1-yl)-propan-2-ol	塞克硝唑	2-B10	185.183	10	DMSO
NCRC03046	CPD000466369	130656-51-8	NIFEKALANT HCl	盐酸尼非卡兰	2-C10	441.916	10	DMSO
NCRC03047	CPD000466372	105816-04-4	NATEGLINIDE	那格列奈	2-D10	317.43	10	DMSO
NCRC03048	CPD000058691	595-33-5	MEGESTROL ACETATE	醋酸甲地孕酮	2-E10	384.518	10	DMSO
NCRC03049	CPD000466374	6981-18-6	ORMETOPRIM	5-(4,5-二甲氧基-2-甲基苄基)-2,4-二氨嘧啶	2-F10	274.324	10	DMSO
NCRC03050	CPD000466377	111406-87-2	ZILEUTON	齐留通	2-G10	236.289	10	DMSO
NCRC03051	CPD000058350	3056-17-5	STAVUDINE	司他夫定	2-H10	224.217	10	DMSO
NCRC03052	CPD000058918	56974-61-9	GABEXATE MESYLATE	甲磺酸加贝酯	2-A11	417.483	10	DMSO
NCRC03053	CPD000469293	64211-46-7	OXICONAZOLE NITRATE	硝酸奥昔康唑	2-B11	492.146	10	DMSO
NCRC03054	CPD000469235	1392-21-8	KITASAMYCIN	柱晶白霉素	2-C11	828.012	10	DMSO
NCRC03055	CPD000466375	104227-87-4	FAMCICLOVIR	泛昔洛韦	2-D11	321.337	10	DMSO
NCRC03056	CPD000326828		(Â±)-Sotalol hydrochloride		2-E11	308.825	10	DMSO
NCRC03057	CPD000466373	106017-08-7	RUFLOXACIN HCl	盐酸芦氟沙星	2-F11	363.408	10	DMSO
NCRC03058	CPD000466389	480-18-2	TAXIFOLIN-(+)	紫杉叶素	2-G11	304.257	10	DMSO
NCRC03059	CPD000469211	122852-69-1	ALOSETRON HCl	盐酸阿洛司琼	2-H11	330.818	10	DMSO
NCRC03060	CPD000058423	31677-93-7	BUPROPION HYDROCHLORIDE	盐酸安非他酮	3-A02	276.207	10	DMSO
NCRC03061	CPD000471621	84504-69-8	IRSOGLADINE MALEATE	马来酸伊索拉定	3-B02	372.166	10	DMSO
NCRC03062	CPD000466376	56180-94-0	ACARBOSE	阿卡波糖	3-C02	645.615	10	DMSO
NCRC03063	CPD000469294	19428-14-9	BENPROPERINE PHOSPHATE	磷酸苯丙哌林	3-D02	407.449	10	DMSO
NCRC03064	CPD000466378	673-31-4	PHENPROBAMATE	苯丙氨酯	3-E02	179.22	10.1	DMSO
NCRC03065	CPD000058926	41100-52-1	MEMANTINE HYDROCHLORIDE	3,5-二甲基金刚胺盐酸盐	3-F02	215.768	10	DMSO
NCRC03066	CPD000449280	72956-09-3	Carvedilol	卡维地洛	3-G02	406.483	10	DMSO
NCRC03067	CPD000466379	10226-54-7	LOMIFYLLINE	洛米茶碱	3-H02	278.312	10	DMSO
NCRC03068	CPD000466380	127045-41-4	PAZUFLOXACIN	帕珠沙星	3-A03	318.305	10	DMSO
NCRC03069	CPD000466381	72432-03-2	MIGLITOL	米格列醇	3-B03	207.228	10	DMSO
NCRC03070	CPD000058373	53902-12-8	TRANILAST	曲尼司特	3-C03	327.338	10	DMSO
NCRC03071	CPD000466345	132539-06-1	OLANZAPINE	奥氮平	3-D03	312.434	9.9	DMSO
NCRC03072	CPD000449297	82752-99-6	Nefazodone	萘法唑酮盐酸盐	3-E03	506.477	10	DMSO
NCRC03073	CPD000469185	186826-86-8	MOXIFLOXACIN HCl	盐酸莫西沙星	3-F03	437.9	10	DMSO
NCRC03074	CPD000469186	159989-65-8	NELFINAVIR MESYLATE	甲磺酸奈非那韦	3-G03	663.895	10	DMSO
NCRC03075	CPD000469187	81131-70-6	PRAVASTATIN Sodium	普伐他汀钠	3-H03	446.519	9.5	DMSO
NCRC03076	CPD000466344	119413-54-6	TOPOTECAN HCL	盐酸拓扑替康	3-A04	457.915	10	DMSO
NCRC03077	CPD000466303	102767-28-2	LEVETIRACETAM	左乙拉西坦	3-B04	170.212	10.1	DMSO
NCRC03078	CPD000469142	104632-25-9	PRAMIPEXOLE HCl	盐酸普拉克索	3-C04	247.787	10	DMSO
NCRC03079	CPD000466323	106266-06-2	RISPERIDONE	利培酮	3-D04	410.493	10	DMSO
NCRC03080	CPD000469167	112529-15-4	PIOGLITAZONE HCl	5-{4-[2-(5-乙基-2-吡啶)-乙氧基]-苯基}-2,4-噻唑烷二酮盐酸盐	3-E04	392.901	10	DMSO
NCRC03081	CPD000469147	88768-40-5	CILASTATIN Na	西拉普利	3-F04	380.436	10	DMSO
NCRC03082	CPD000466348	74863-84-6	ARGATROBAN	阿加曲班	3-G04	508.638	10.1	DMSO
NCRC03083	CPD000466327	181695-72-7	VALDECOXIB	代他考昔	3-H04	314.36	10	DMSO
NCRC03084	CPD000466346	57149-07-2	NAFTOPIDIL	盐酸萘哌地尔	3-A05	392.5	10	DMSO
NCRC03085	CPD000156231	478-01-3	Nobiletin	蜜橘黄素	3-B05	402.402	10	DMSO
NCRC03086	CPD000466304	98319-26-	FINASTERIDE	非那雄胺	3-C05	372.553	10	DMSO
NCRC03087	CPD000469145		ZOLPIDEM TARTRATE	酒石酸唑吡坦	3-D05	382.441	10	DMSO
NCRC03088	CPD000048458	129618-40-2	Viramune	奈伟拉平	3-E05	266.303	10	DMSO
NCRC03089	CPD000466325	97240-79-4	TOPIRAMATE	托吡酯	3-F05	339.362	10	DMSO
NCRC03090	CPD000466350	137234-62-9	VORICONAZOLE	伏立康唑	3-G05	349.316	9.9	DMSO
NCRC03091	CPD000469190	67227-57-0	FENOLDOPAM MESYLATE	6-氯-2,3,4,5-四氢-1-(4-羟苯基)-1H-3-苯并氮杂卓-7,8-二醇甲磺酸盐	3-H05	401.868	10	DMSO
NCRC03092	CPD000471612	155141-29-0	ROSIGLITAZONE MALEATE	马来酸罗格列酮	3-A06	473.5	10	DMSO
NCRC03093	CPD000469191	219861-08-2	ESCITALOPRAM OXALATE	草酸右旋西酞普兰	3-B06	414.434	10	DMSO
NCRC03094	CPD000058866		ZERANOL	折仑诺	3-C06	322.403	10	DMSO
NCRC03095	CPD000466354	130209-82-4	LATANOPROST	拉坦前列腺素	3-D06	432.603	10.3	DMSO
NCRC03096	CPD000058576	69655-05-6	2',3'-DIDEOXYINOSINE	地达诺辛	3-E06	236.231	10.1	DMSO
NCRC03097	CPD000466298		Sertraline	舍曲林	3-F06	342.697	10	DMSO
NCRC03098	CPD000466353	112828-00-9	CALCIPOTRIOL	卡泊三醇	3-G06	412.615	10.1	DMSO
NCRC03099	CPD000466308	56390-09-1	EPIRUBICIN HYDROCHLORIDE	盐酸表柔比星	3-H06	579.99	10	DMSO
NCRC03100	CPD000466329	90357-06-5	BICALUTAMIDE	比卡鲁胺	3-A07	430.375	10	DMSO
NCRC03101	CPD000469192	105979-17-7	BENIDIPINE HCl	贝尼地平	3-B07	542.033	10	DMSO
NCRC03102	CPD000466352	68302-57-8	AMLEXANOX	氨来诺	3-C07	298.299	10	DMSO
NCRC03103	CPD000469148	145599-86-6	CERIVASTATIN Na	西立伐他汀钠	3-D07	481.542	10	DMSO
NCRC03104	CPD000466309		ICARIIN	淫羊藿苷	3-E07	676.674	10	DMSO
NCRC03105	CPD000466310	521-10-8	METHYLANDROSTENEDIOL	美雄醇	3-F07	304.475	10.1	DMSO
NCRC03106	CPD000466307	38748-32-2	TRIPTOLIDE	雷公藤甲素	3-G07	360.408	10	DMSO
NCRC03107	CPD000469170	122320-73-4	ROSIGLITAZONE HCl	罗格列酮	3-H07	393.889	10	DMSO
NCRC03108	CPD000059106		FTORAFUR	替加氟	3-A08	200.17	10	DMSO
NCRC03109	CPD000466392	11052-72-5	OLIGOMYCIN C	寡霉素C	3-B08	775.081	10	DMSO
NCRC03110	CPD000469199	86541-74-4	BENAZEPRIL HCl	盐酸贝那普利	3-C08	460.959	10	DMSO
NCRC03111	CPD000058877	434-07-1	Oxymetholone	羟甲烯龙	3-D08	332.485	10.1	DMSO
NCRC03112	CPD000059060	35212-22-7	IPRIFLAVONE	7-异丙氧基异黄酮	3-E08	280.324	10	DMSO
NCRC03113	CPD000058286	21256-18-8	OXAPROZIN	奥沙普秦	3-F08	293.323	10	DMSO
NCRC03114	CPD000058510	61413-54-5	ROLIPRAM	诺普利兰	3-G08	275.349	10	DMSO
NCRC03115	CPD000469200		MOSAPRIDE CITRATE	枸橼酸莫沙必利	3-H08	614.025	10	DMSO
NCRC03116	CPD000466391	482-35-9	Isoquercitrin	异懈皮苷	3-A09	464.384	10	DMSO
NCRC03117	CPD000058450	78755-81-4	FLUMAZENIL	氟马西尼	3-B09	303.294	10	DMSO
NCRC03118	CPD000469164	74003-18-2	OZAGREL HCl		3-C09	264.712	10	DMSO
NCRC03119	CPD000466394	482-36-0	HYPEROSIDE	金丝桃苷	3-D09	464.384	8.8	DMSO
NCRC03120	CPD000466322	72559-06-9	RIFABUTIN	利福布汀	3-E09	847.022	10	DMSO
NCRC03121	CPD000469141	81161-17-3	ESMOLOL HYDROCHLORIDE	盐酸艾司洛尔	3-F09	331.841	10	DMSO
NCRC03122	CPD000466321		TADALAFIL		3-G09	389.412	10	DMSO
NCRC03123	CPD000058957	68693-11-8	Modafinil	莫达非尼	3-H09	273.351	10	DMSO
NCRC03124	CPD000058570	25316-40-9	DOXORUBICIN HYDROCHLORIDE	盐酸多柔比星	3-A10	579.99	10	DMSO
NCRC03125	CPD000469209	75438-58-3	MOXONIDINE HCl	盐酸莫索尼定	3-B10	278.142	10	DMSO
NCRC03126	CPD000058302	146-22-5	Nitrazepam	硝西泮	3-C10	281.271	10	DMSO
NCRC03127	CPD000387024	70458-95-6	PEFLOXACIN MESYLATE	甲磺酸培氟沙星	3-D10	429.469	10	DMSO
NCRC03128	CPD000469154	99300-78-4	VENLAFAXINE HCl	盐酸文拉法辛	3-E10	313.869	10	DMSO
NCRC03129	CPD000469592	138786-67-1	PANTOPRAZOLE SODIUM SALT	5-二氟甲氧基-2-[(3,4-二甲氧基-2-吡啶基)甲基]亚硫酰基-1H-苯骈咪唑钠盐	3-F10	405.352	10	DMSO
NCRC03130	CPD000469159		FLUTICASONE PROPIONATE	氟替卡松丙酸酯	3-G10	500.575	10	DMSO
NCRC03131	CPD000469161	157810-81-6	INDINAVIR SULPHATE	硫酸茚地那韦	3-H10	711.882	10	DMSO
NCRC03132	CPD000469160	59467-96-8	MIDAZOLAM HCl	盐酸咪达唑仑	3-A11	362.234	10	DMSO
NCRC03133	CPD000466319	131086-21-0	LAMIVUDINE		3-B11	229.254	9.9	DMSO
NCRC03134	CPD000469151	366-70-1	PROCARBAZINE HCl	盐酸甲基苄肼	3-C11	257.764	10	DMSO
NCRC03135	CPD000469280		ESOMEPRAZOLE Mg		3-D11	713.124	10	DMSO
NCRC03136	CPD000059146	599-79-1	SULFASALAZINE	柳氮磺吡啶	3-E11	398.394	10	DMSO
NCRC03137	CPD000466313	56211-40-6	TORASEMIDE	托拉塞米	3-F11	348.421	9.9	DMSO
NCRC03138	CPD000469156	105826-92-4	TROPISETRON HCl	盐酸托烷司琼	3-G11	320.82	10	DMSO
NCRC03139	CPD000326795	95635-56-6	Ranolazine dihydrochloride	盐酸雷诺嗪	3-H11	500.467	10	DMSO
NCRC03140	CPD000058366	39562-70-4	NITRENDIPINE	2,6-二甲基-4-(3-硝基苯基)-1,4-二氢-3,5-吡啶二甲酸甲乙酯	4-A02	360.368	10	DMSO
NCRC03141	CPD000469290	149845-06-7	SAQUINAVIR MESYLATE	沙奎拉韦	4-B02	766.961	10	DMSO
NCRC03142	CPD000058970	60628-96-8	BIFONAZOLE	联苯苄唑	4-C02	310.399	10	DMSO
NCRC03143	CPD000469158		SUMATRIPTAN SUCCINATE		4-D02	413.489	10	DMSO
NCRC03144	CPD000466314	107868-30-4	EXEMESTANE	依西美坦	4-E02	296.411	10	DMSO
NCRC03145	CPD000466367	55981-09-4	NITAZOXANIDE	硝唑尼特	4-F02	307.281	10	DMSO
NCRC03146	CPD000058398	439-14-5	Diazepam	地西泮	4-G02	284.746	10	DMSO
NCRC03147	CPD000471623		QUETIAPINE HEMIFUMARATE		4-H02	499.582	10	DMSO
NCRC03148	CPD000112560	153-18-4	RUTIN	芦丁	4-A03	610.527	10	DMSO
NCRC03149	CPD000466317	39809-25-1	PENCICLOVIR	9-[4-羟基-3-(羟甲基)-丁基]-鸟嘌呤	4-B03	253.262	10	DMSO
NCRC03150	CPD000466393	32222-06-3	CALCITRIOL	钙三醇	4-C03	416.647	10	DMSO
NCRC03151	CPD000469140	3810-80-8	DIPHENOXYLATE	地芬诺酯盐酸盐	4-D03	489.059	10	DMSO
NCRC03152	CPD000449307		Felbamate	非氨酯	4-E03	244.189	10	DMSO
NCRC03153	CPD000058855	548-73-2	DROPERIDOL	氟派利多	4-F03	379.435	10	DMSO
NCRC03154	CPD000035998	6493-05-06	Pentoxifylline	己酮可可碱	4-G03	278.312	10	DMSO
NCRC03155	CPD000058461	74103-07-4	TORADOL	酮咯酸氨丁三醇	4-H03	376.409	10	DMSO
NCRC03156	CPD000466395		RITONAVIR	利托那韦	4-A04	720.948	10	DMSO
NCRC03157	CPD000469210		VINORELBINE BITATRATE		4-B04	1079.13	10	DMSO
NCRC03158	CPD000466335	165800-03-3	LINEZOLID	雷奈佐利	4-C04	337.352	10	DMSO
NCRC03159	CPD000469203	101477-54-7	LOMERIZINE DiHCl	盐酸洛美利嗪	4-D04	541.467	10	DMSO
NCRC03160	CPD000466351	154598-52-4	EFAVIRENZ	依法韦仑	4-E04	315.68	10.1	DMSO
NCRC03161	CPD000466306	138402-11-6	IRBESARTAN	厄贝沙坦	4-F04	428.539	10.1	DMSO
NCRC03162	CPD000466305	135062-02-1	REPAGLINIDE	瑞格列奈	4-G04	452.596	10	DMSO
NCRC03163	CPD000238204	965-90-2	Ethylestrenol	乙基雌烯醇	4-H04	288.475	10	DMSO
NCRC03164	CPD000440694		PTEROSTILBENE	紫檀	4-A05	256.302	10	DMSO
NCRC03165	CPD000469144	93793-83-0	ROXATIDINE ACETATE HCl	盐酸罗沙替丁醋酸酯	4-B05	384.905	10	DMSO
NCRC03166	CPD000471616	2391-03-09	DEXBROMPHENIRAMINE MALEATE	右旋溴苯那敏马来酸盐	4-C05	435.317	10	DMSO
NCRC03167	CPD000469168	58579-51-4	ANAGRELIDE HCl	盐酸阿那格雷	4-D05	292.552	10	DMSO
NCRC03168	CPD000471618	189188-57-6	TEGASEROD MALEATE	马来酸替加色罗	4-E05	417.465	10	DMSO
NCRC03169	CPD000058475	78415-72-2	MILRINONE	米力农	4-F05	211.224	10.1	DMSO
NCRC03170	CPD000466315	130018-77-8	LEVOCETIRIZINE	左西替利嗪	4-G05	388.896	10	DMSO
NCRC03171	CPD000326936	59729-32-7	Citalopram hydrobromide	氢溴酸西酞普兰	4-H05	405.311	10	DMSO
NCRC03172	CPD000048468		TICLOPIDINE HCl	盐酸噻氯匹定	4-A06	300.247	10	DMSO
NCRC03173	CPD000469165	80382-23-6	LOXOPROFEN SODIUM	洛索洛芬钠	4-B06	268.289	10	DMSO
NCRC03174	CPD000466316	107753-78-6	ZAFIRLUKAST	扎鲁司特	4-C06	575.682	10	DMSO
NCRC03175	CPD000469152	78628-80-5	TERBINAFINE HCl	盐酸特比萘芬	4-D06	327.899	10	DMSO
NCRC03176	CPD000466320		ISRADIPINE		4-E06	371.394	9.9	DMSO
NCRC03177	CPD000466318		VALSARTAN		4-F06	435.528	10	DMSO
NCRC03178	CPD000449291	36322-90-4	Piroxicam	吡罗昔康	4-G06	335.851	10	DMSO
NCRC03179	CPD000469282	596-51-0	GLYCOPYRROLATE	甘罗溴铵	4-H06	398.342	10	DMSO
NCRC03180	CPD000449286		Physostigmine		4-A07	324.391	10	DMSO
NCRC03181	CPD000058465	134-63-4	LOBELINE HYDROCHLORIDE	盐酸洛贝林	4-B07	373.924	10	DMSO
NCRC03182	CPD000058436	562-10-7	DOXYLAMINE SUCCINATE	琥珀酸多西拉敏	4-C07	388.464	10	DMSO
NCRC03183	CPD000449266	92623-85-3	Milnacipran	米那普仑盐酸盐	4-D07	282.815	10	DMSO
NCRC03184	CPD000449315		5-fluoro-2-pyrimidone		4-E07	114.079	10	DMSO
NCRC03185	CPD000466271		Chlorpheniramine		4-F07	390.866	10	DMSO
NCRC03186	CPD000466333	115256-11-6	DOFETILIDE	多非利特	4-G07	441.562	10	DMSO
NCRC03187	CPD000471620	183814-30-4	FORMOTEROL FUMARATE DIHYDRATE	[N-[2-羟基-5-[1-羟基-2-[2-(4-甲氧苯基)-1-甲基乙基氨基]乙基]苯基]甲酰胺]富马酸盐二水合物	4-H07	496.515	10	DMSO
NCRC03188	CPD000525252	145202-66-0	RIZATRIPTAN BENZOATE	苯甲酸利扎曲坦	4-A08	391.471	10	DMSO
NCRC03189	CPD000466332	61379-65-5	RIFAPENTINE	利福喷丁	4-B08	877.049	10	DMSO
NCRC03190	CPD000469178	82034-46-6	LOTEPREDNOL ETABONATE	氯替泼诺	4-C08	466.961	10	DMSO
NCRC03191	CPD000466359	76420-72-9	ENALAPRILAT	依那普利拉	4-D08	348.4	10	DMSO
NCRC03192	CPD000449292	120011-70-3	Donepezil		4-E08	415.962	10	DMSO
NCRC03193	CPD000238177	2011-67-8	Nimetazepam	硝甲西泮	4-F08	295.298	10	DMSO
NCRC03194	CPD000466365	65141-46-0	NICORANDIL	尼可地尔	4-G08	211.178	10	DMSO
NCRC03195	CPD000466326		TELMISARTAN		4-H08	514.629	10	DMSO
NCRC03196	CPD000469143	122892-31-3	ITOPRIDE HCl	盐酸依托必利	4-A09	394.9	10	DMSO
NCRC03197	CPD000466324	80621-81-4	RIFAXIMIN	利福昔明	4-B09	785.894	10	DMSO
NCRC03198	CPD000469188	151767-02-1	MONTELUKAST Na	孟鲁司特钠	4-C09	608.173	9.6	DMSO
NCRC03199	CPD000058253	7481-89-2	2',3'-DIDEOXYCYTIDINE	扎西他滨	4-D09	211.221	10	DMSO
NCRC03200	CPD000466276		1H-Imidazol-2-amine, N-(2,6-dichlorophenyl)-4,5-dihydro- [CAS]		4-E09	266.558	10	DMSO
NCRC03201	CPD000466280		6H-Pyrido[2,3-b][1,4]benzodiazepin-6-one, 11-[[2-[(diethylamino)methyl]-1-piperidinyl]acetyl]-5,11-dihydro- [CAS]		4-F09	421.544	10	DMSO
NCRC03202	CPD000466278		1H-Indole-2-propanoic acid, 1-[(4-chlorophenyl)methyl]-3-[(1,1-dimethylethyl)thio]-Alpha,Alpha-dimethyl-5-(1-methylethyl)- [CAS]		4-G09	472.087	10	DMSO
NCRC03203	CPD000466277		1H-Imidazole-5-carboxylic acid, 1-(1-phenylethyl)-, ethyl ester, (R)- [CAS]		4-H09	244.294	10.1	DMSO
NCRC03204	CPD000466281		Acetamide, 2-amino-N-(1-methyl-1,2-diphenylethyl)-, (+/-)- [CAS]		4-A10	304.821	10	DMSO
NCRC03205	CPD000466283		Altanserin	阿坦色林	4-B10	474.979	10	DMSO
NCRC03206	CPD000058420	63659-19-8	BETAXOLOL HYDROCHLORIDE	盐酸倍他洛尔	4-C10	343.896	10	DMSO
NCRC03207	CPD000466311	58957-92-9	IDARUBICIN	依达比星	4-D10	262.268	10	DMSO
NCRC03208	CPD000466285	123040-16-4	Azasetron	盐酸阿扎司琼	4-E10	386.279	10	DMSO
NCRC03209	CPD000466287	126766-32-3	GR 89696		4-F10	530.405	10	DMSO
NCRC03210	CPD000058773		DELTA1-HYDROCORTISONE 21-HEMISUCCINATE SODIUM SALT		4-G10	482.508	10	DMSO
NCRC03211	CPD000058392	364-98-7	DIAZOXIDE	氯甲苯噻嗪	4-H10	230.669	10	DMSO
NCRC03212	CPD000058612	146-77-0	2-CHLOROADENOSINE	2-氯腺嘌呤核苷	4-A11	301.69	10	DMSO
NCRC03213	CPD000058726	16773-42-5	ORNIDAZOLE	奥硝唑	4-B11	219.628	10	DMSO
NCRC03214	CPD000058572	54-77-3	1,1-DIMETHYL-4-PHENYLPIPERAZINIUM IODIDE		4-C11	318.201	10	DMSO
NCRC03215	CPD000058507	75444-65-4	PIRENPERONE	哌南氟酮	4-D11	393.462	10	DMSO
NCRC03216	CPD000059128	72-33-3	MESTRANOL	美雌醇	4-E11	310.438	10	DMSO
NCRC03217	CPD000059100	2706-56-1	2-(2-AMINOETHYL)PYRIDINE	2-(2-氨乙基)吡啶	4-F11	122.17	10	DMSO
NCRC03218	CPD000059142	57-37-4	BENACTYZINE HYDROCHLORIDE	乙胺痉平	4-G11	363.886	10	DMSO
NCRC03219	CPD000059158	79-43-6	DICHLOROACETIC ACID	二氯乙酸	4-H11	128.943	10	DMSO
NCRC03220	CPD000059165	58970-76-6	BESTATIN	乌苯美司	5-A02	308.379	10	DMSO
NCRC03221	CPD000469213	89778-27-8	TOREMIFENE CITRATE	枸橼酸托瑞米芬	5-B02	598.093	10	DMSO
NCRC03222	CPD000469214		GOSERELIN ACETATE	醋酸戈舍瑞林	5-C02	1329.49	9.6	DMSO
NCRC03223	CPD000469212	29388-59-8	SECOISOLARICIRESINOL	开环异落叶松树脂酚	5-D02	362.424	10	DMSO
NCRC03224	CPD000469217	112887-68-0	RALTITREXED	雷替曲塞	5-E02	458.49	10	DMSO
NCRC03225	CPD000469229	7081-53-0	DOXAPRAM HYDROCHLORIDE	盐酸多沙普仑	5-F02	414.977	10.4	DMSO
NCRC03226	CPD000466294		RU 24969		5-G02	287.339	10.1	DMSO
NCRC03227	CPD000112281	357-57-3	Brucine	10,11-二甲氧基马钱子碱	5-H02	394.472	10	DMSO
NCRC03228	CPD000059115	16502-01-5	TRYPTOLINE		5-A03	172.23	10	DMSO
NCRC03229	CPD000058411	146-56-5	FLUPHENAZINE HYDROCHLORIDE	氟付沙明杂质	5-B03	510.447	10	DMSO
NCRC03230	CPD000469233	135729-62-3	PALONOSETRON HCl	(3aS)-2-[(3s)-1-氮杂双环[2.2.2]辛烷基-2,3,3a,4,5,6-六氢-1-氧代-1H-苯并[de]异喹啉盐酸盐	5-C03	332.875	10	DMSO
NCRC03231	CPD000058746	26159-34-2	NAPROXEN SODIUM	萘普生钠	5-D03	252.246	10	DMSO
NCRC03232	CPD000058904		MEPIVACAINE HYDROCHLORIDE	盐酸甲哌卡因	5-E03	282.815	10	DMSO
NCRC03233	CPD000058310	3562-84-3	3-[3,5-DIBROMO-4-HYDROXYBENZOYL]-2-ETHYLBENZOFURAN	苯溴马隆	5-F03	424.089	10	DMSO
NCRC03234	CPD000058300	66085-59-4	NIMODIPINE	(+/-)-4-(3-硝基苯基)-2,6-二甲基-1,4-二氢吡啶-3,5-二羧酸甲氧基乙基酯异丙酯	5-G03	418.448	10	DMSO
NCRC03235	CPD000058701	751-97-3	ROLITETRACYCLINE	罗利环素	5-H03	527.576	10	DMSO
NCRC03236	CPD000058715	18694-40-1	MEPIRIZOLE	依匹唑	5-A04	234.259	10	DMSO
NCRC03237	CPD000058273	54-25-1	6-AZAURIDINE	氮杂尿苷	5-B04	245.192	10	DMSO
NCRC03238	CPD000466922	152-58-9	ReichsteinÂs substanceÂ S	脱氧可的松	5-C04	346.469	10	DMSO
NCRC03239	CPD000059086	100-55-0	3-PYRIDINEMETHANOL	3-吡啶甲醇	5-D04	109.128	10	DMSO
NCRC03240	CPD000449283		Haloperidol	氟哌啶醇	5-E04	412.333	10	DMSO
NCRC03241	CPD000449279	49763-96-4	Stiripentol	斯利潘托	5-F04	234.296	10	DMSO
NCRC03242	CPD000449303	67121-76-0	Fluperlapine	氟扑来平	5-G04	309.387	10	DMSO
NCRC03243	CPD000058660	1950-10-02	OXYPHENONIUM BROMIDE	奥芬溴铵	5-H04	428.412	10	DMSO
NCRC03244	CPD000112358	120-20-7	Homoveratrylamine	3,4-二甲氧基苯乙胺	5-A05	181.236	10	DMSO
NCRC03245	CPD000058194	19387-91-8	TINIDAZOLE	替硝唑	5-B05	247.27	10	DMSO
NCRC03246	CPD000058741	437-74-1	XANTHINOL NICOTINATE	烟酸占替诺	5-C05	434.451	10	DMSO
NCRC03247	CPD000059111	1994-07-05	SYNEPHRINE	辛弗林	5-D05	167.208	10	DMSO
NCRC03248	CPD000058206	501-36-0	RESVERATROL	白藜芦醇	5-E05	228.248	10	DMSO
NCRC03249	CPD000059093	118-71-8	MALTOL	2-甲基-3-羟基-4-吡喃酮	5-F05	126.112	10	DMSO
NCRC03250	CPD000059077	6967-12-0	6-AMINOINDAZOLE	6-氨基吲唑	5-G05	133.153	10	DMSO
NCRC03251	CPD000059011	93106-60-6	ENROFLOXACIN	恩诺沙星	5-H05	359.402	10	DMSO
NCRC03252	CPD000058603	81-23-2	DEHYDROCHOLIC ACID	去氢胆酸	5-A06	402.533	10	DMSO
NCRC03253	CPD000058250	53994-73-3	CEFACLOR	头孢克洛	5-B06	367.808	10	DMSO
NCRC03254	CPD000059044	4238-71-5	1-BENZYLIMIDAZOLE	N-苄基咪唑	5-C06	158.203	10	DMSO
NCRC03255	CPD000469136	136434-34-9	DULOXETINE HCl	盐酸度洛西汀	5-D06	333.877	10	DMSO
NCRC03256	CPD000469155	224789-15-5	VARDENAFIL CITRATE	瓦地那非二盐酸盐	5-E06	680.731	10	DMSO
NCRC03257	CPD000469137	98717-15-8	ROPIVACAINE HCl	盐酸罗哌卡因	5-F06	310.869	9.9	DMSO
NCRC03258	CPD000466301	120511-73-1	ANASTROZOLE	阿那曲唑	5-G06	293.373	10	DMSO
NCRC03259	CPD000058462	34580-14-8	KETOTIFEN FUMARATE	富马酸酮替芬	5-H06	425.499	10	DMSO
NCRC03260	CPD000058769	520-85-4	MEDROXYPROGESTERONE	甲孕酮	5-A07	344.496	10	DMSO
NCRC03261	CPD000466919	60560-33-0	Pinacidil monohydrate	吡那地尔	5-B07	263.344	10	DMSO
NCRC03262	CPD000058266	2942-42-9	7-NITROINDAZOLE	7-硝基吲唑	5-C07	163.136	10	DMSO
NCRC03263	CPD000112269	608-07-1	5-Methoxytryptamine	5-甲氧基色胺	5-D07	190.246	10	DMSO
NCRC03264	CPD000059045	92-84-2	PHENOTHIAZINE	吩噻嗪	5-E07	199.271	10	DMSO
NCRC03265	CPD000058553		2-CHLORO-2'-DEOXYADENOSINE		5-F07	285.691	10	DMSO
NCRC03266	CPD000469138	107007-99-8	GRANISETRON HCl	盐酸格拉司琼	5-G07	348.877	10	DMSO
NCRC03267	CPD000466293		Rimcazole	林卡唑	5-H07	403.397	10.1	DMSO
NCRC03268	CPD000466292	149649-22-9	Nafadotride		5-A08	365.477	10	DMSO
NCRC03269	CPD000058856	382-67-2	DESOXIMETASONE	羟米松	5-B08	376.47	10	DMSO
NCRC03270	CPD000471617	2438-32-6	DEXCHLORPHENIRAMINE MALEATE	右泛醇	5-C08	390.866	10	DMSO
NCRC03271	CPD000466288		Guanidine, N-cyano-N'-(1,1-dimethylpropyl)-N''-3-pyridinyl- [CAS]		5-D08	231.302	9.9	DMSO
NCRC03272	CPD000466290	137403-12-4	L-694,247		5-E08	447.51	10	DMSO
NCRC03273	CPD000466284	183232-66-8	AM-251		5-F08	555.247	10	DMSO
NCRC03274	CPD000466289		HTMT		5-G08	614.574	10	DMSO
NCRC03275	CPD000466286		Benzo[a]phenanthridine-10,11-diol, 5,6,6a,7,8,12b-hexahydro-, trans- [CAS]		5-H08	335.316	10	DMSO
NCRC03276	CPD000466291		Methanesulfonamide, N-[4-[[1-[2-(6-methyl-2-pyridinyl)ethyl]-4-piperidinyl]carbonyl]phenyl]-, dihydrochloride [CAS]		5-A09	474.447	9.9	DMSO
NCRC03277	CPD000466279		2H-Indol-2-one, 1,3-dihydro-1-phenyl-3,3-bis(4-pyridinylmethyl)- [CAS]		5-B09	468.899	10	DMSO
NCRC03278	CPD000466920	4419-39-0	Beclomethasone	倍氯米松	5-C09	408.924	10	DMSO
NCRC03279	CPD000058847	73590-58-6	OMEPRAZOLE	奥美拉唑	5-D09	345.417	10	DMSO
NCRC03280	CPD000469228	115956-13-3	DOLASETRON MESYLATE	甲磺酸多拉司琼	5-E09	420.486	10.4	DMSO
NCRC03281	CPD000449310	139264-17-8	Zolmitriptan	佐米曲普坦	5-F09	287.363	10	DMSO
NCRC03282	CPD000469223	29836-41-7	TREMULACIN	特里杨甙	5-G09	528.514	10	DMSO
NCRC03283	CPD000469227	50-76-0	DACTINOMYCIN	放线菌素 D	5-H09	1255.44	10	DMSO
NCRC03284	CPD000449308	73806-55-0	Tramadol	盐酸曲马多	5-A10	299.842	10	DMSO
NCRC03285	CPD000469226	58-25-3	CHLORDIAZEPOXIDE	氯氮卓	5-B10	299.76	10	DMSO
NCRC03286	CPD000469225	79350-37-1	CEFIXIME TRIHYDRATE	头孢克肟	5-C10	507.491	10	DMSO
NCRC03287	CPD000469224	91832-40-5	CEFDINIR	头孢地尼	5-D10	395.409	10	DMSO
NCRC03288	CPD000469232	21498-08-8	LOFEXIDINE HCl	盐酸洛非西定	5-E10	295.597	10	DMSO
NCRC03289	CPD000469221		BALSALAZIDE	巴柳氮	5-F10	357.324	10	DMSO
NCRC03290	CPD000469220	140462-76-6	OLOPATADINE HCl		5-G10	373.881	10	DMSO
NCRC03291	CPD000469287	147526-32-7	ITAVASTATIN Ca	(+)-双{(3R,5S,6E)-7-[2-环丙基-4-(4-氟代苯基)喹啉-3-基]-3,5-二羟基-6-庚烯酸}钙盐 (2:1)	5-H10	881.004	10	DMSO
NCRC03292	CPD000058334	1953-06-05	CORTISONE	可的松	5-A11	360.452	10	DMSO
NCRC03293	CPD000058431	41354-29-4	CYPROHEPTADINE HYDROCHLORIDE	盐酸赛庚啶	5-B11	323.867	10	DMSO
NCRC03294	CPD000469230	26833-87-4	HOMOHARRINGTONINE	高三尖杉酯碱	5-C11	545.632	10	DMSO
NCRC03295	CPD000058318	50-22-6	CORTICOSTERONE	肾上腺酮	5-D11	346.469	10	DMSO
NCRC03296	CPD000471625	50700-72-6	VECURONIUM BROMIDE	维库溴铵	5-E11	637.745	10	DMSO
NCRC03297	CPD000469219	5630-53-5	TIBOLONE	替勃龙	5-F11	312.454	10	DMSO
NCRC03298	CPD000058212	98-92-0	NICOTINAMIDE	烟酰胺	5-G11	122.127	10	DMSO
NCRC03299	CPD000059131	1951-12-07	NIALAMIDE	烟肼酰胺	5-H11	298.346	10	DMSO
NCRC03300	CPD000469153	59917-39-4	VINDESINE SULFATE	硫酸长春地辛	6-A02	852.021	9.7	DMSO
NCRC03301	CPD000058540	2068-78-2	VINCRISTINE SULFATE	硫酸长春新碱	6-B02	923.053	10	DMSO
NCRC03302	CPD000466342	103890-78-4	LACIDIPINE	拉西地平	6-C02	455.553	10	DMSO
NCRC03303	CPD000466347	85650-52-8	MIRTAZAPINE	米氮平	6-D02	265.359	10	DMSO
NCRC03304	CPD000469285	99464-64-9	AMPIROXICAM	安吡昔康	6-E02	447.464	10	DMSO
NCRC03305	CPD000466368	93479-97-1	GLIMEPIRIDE	格列美脲	6-F02	490.62	10	DMSO
NCRC03306	CPD000469198		AMLODIPINE BASE		6-G02	408.883	10	DMSO
NCRC03307	CPD000469174	117976-89-3	RABEPRAZOLE	雷贝拉唑	6-H02	359.444	10	DMSO
NCRC03308	CPD000058704	2030-63-9	CLOFAZIMINE	氯苯吩嗪	6-A03	473.406	10	DMSO
NCRC03309	CPD000469166	100286-90-6	IRINOTECAN HCl )trihydrate)	盐酸伊立替康	6-B03	677.197	10	DMSO
NCRC03310	CPD000058469		LANSOPRAZOLE		6-C03	369.362	10.1	DMSO
NCRC03311	CPD000149358		8-Chloro-11-piperidin-4-ylidene-6,11-dihydro-5H-benzo[5,6]cyclohepta[1,2-b]pyridine		6-D03	310.827	10	DMSO
NCRC03312	CPD000058772		1,3,5(10)-ESTRATRIEN-3-OL-17-ONE SULPHATE, SODIUM SALT		6-E03	372.413	10	DMSO
NCRC03313	CPD000058481	84371-65-3	MIFEPRISTONE	米非司酮	6-F03	429.604	10	DMSO
NCRC03314	CPD000112002		Etoposide	依托泊甙	6-G03	588.567	10	DMSO
NCRC03315	CPD000238156		Sibutramine	西布曲明	6-H03	279.855	10	DMSO
NCRC03316	CPD000469632		Clobenpropit		6-A04	308.83	10	DMSO
NCRC03317	CPD000469231	120786-18-7	HUPERZINE A	石杉碱甲	6-B04	242.322	10	DMSO
NCRC03318	CPD000472527	84485-00-7	SIBUTRAMINE HCl	盐酸西布曲明	6-C04	334.331	10	DMSO
NCRC03319	CPD000058410	846-49-1	Lorazepam	劳拉西泮	6-D04	321.163	10	DMSO
NCRC03320	CPD000469633		8-Azaspiro[4.5]decane-7,9-dione, 8-[2-[[(2,3-dihydro-1,4-benzodioxin-2-yl)methyl]amino]ethyl]-, monomethanesulfonate [CAS]		6-E04	520.263	10	DMSO
NCRC03321	CPD000469631		Adenosine, N-(2-hydroxycyclopentyl)-, (1S-trans)- [CAS]		6-F04	405.84	10	DMSO
NCRC03322	CPD000058296		AMIODARONE HYDROCHLORIDE		6-G04	681.782	9.5	DMSO
NCRC03323	CPD000336944	73573-88-3	mevastatin	美伐他汀	6-H04	390.522	10	DMSO
NCRC03324	CPD000469175	220127-57-1	IMATINIB MESYLATE	甲磺酸伊马替尼	6-A05	589.719	10	DMSO
NCRC03325	CPD000468736		Metylperon		6-B05	299.817	10	DMSO
NCRC03326	CPD000469594	197502-82-2	PARECOXIB Na		6-C05	392.406	9.8	DMSO
NCRC03327	CPD000058504	66104-23-2	PERGOLIDE MESYLATE SALT	甲磺酸培高利特	6-D05	410.596	10	DMSO
NCRC03328	CPD000471626	64228-81-5	ATRACURIUM BESYLATE	苯磺酸阿曲库铵	6-E05	1243.49	10	DMSO
NCRC03329	CPD000469218	71963-77-4	ARTEMETHER	蒿甲醚	6-F05	298.381	10	DMSO
NCRC03330	CPD000058445	60940-34-3	EBSELEN	依布硒	6-G05	274.181	10	DMSO
NCRC03331	CPD000468733	109028-10-6	CGS 12066B		6-H05	566.489	10	DMSO
NCRC03332	CPD000469222	191114-48-4	TELITHROMYCIN	泰利霉素	6-A06	812.02	10	DMSO
NCRC03333	CPD000468732	37739-05-2	CCPA		6-B06	387.824	10	DMSO
NCRC03334	CPD000468734	132861-87-1	PD 81723		6-C06	299.311	10	DMSO
NCRC03335	CPD000058878	10418-03-8	Stanozolol	康力龙	6-D06	328.5	10	DMSO
NCRC03336	CPD000238180	151319-34-5	Zaleplon	扎雷普隆	6-E06	305.34	10	DMSO
NCRC03337	CPD000112594	745-65-3	Prostaglandin E1	列腺素 E1	6-F06	354.489	10	DMSO
NCRC03338	CPD000058344	58-22-0	Testosterone	睾酮	6-G06	288.432	10	DMSO
NCRC03339	CPD000059075	53-43-0	DEHYDROEPIANDROSTERONE	去氢表雄酮	6-H06	288.432	10	DMSO
NCRC03340	CPD000466297	342884-62-2	SDM25N		6-A07	468.982	10.1	DMSO
NCRC03341	CPD000466299		Thiophene, 5-bromo-2-(4-fluorophenyl)-3-[4-(methylsulfonyl)phenyl]- [CAS]		6-B07	411.304	10	DMSO
NCRC03342	CPD000466300		5-Nonyloxytryptamine		6-C07	338.923	9.9	DMSO
NCRC03343	CPD000466295	89365-50-4	Salmeterol	沙美特罗	6-D07	415.575	10	DMSO
NCRC03344	CPD000466296	148545-09-9	SB 205607		6-E07	524.297	9.8	DMSO
NCRC03345	CPD000326935	87134-87-0	R(+)-SCH-23390 hydrochloride		6-F07	324.251	9.9	DMSO

## Sheet: Natural products
library #	Cat. #	CAS#	NAME	中文名	Location	M.W.	Conc.	Solvent	Activity
NCRC02321	EI-113	42228-92-2	Acivicin	异恶唑醋酸	1-A1	178.6	2mg/ml	DMSO
NCRC02322	GR-300	50-76-0	Actinomycin D	放线菌素 D	1-A2	1255.5	2mg/ml	DMSO
NCRC02323	ST-102	22862-76-6	Anisomycin	茴香霉素	1-A3	265.3	2mg/ml	DMSO
NCRC02324	CA-100	52665-69-7	Antibiotic A-23187	离子载体(钙镁盐混合物)	1-A4	523.6	2mg/ml	DMSO
NCRC02325	EI-175	313-67-7	Aristolochic acid A	马兜铃酸	1-A5	341.3	2mg/ml	DMSO
NCRC02326	PR-117	88495-63-0	Artesunate	青蒿琥酯	1-A6	384.4	2mg/ml	DMSO
NCRC02327	S-105	118396-02-4	Australine HCl		1-A7	225.5	2mg/ml	DMSO
NCRC02328	EI-106	491-67-8	Baicalein		1-A8	270.2	2mg/ml	DMSO
NCRC02329	AP-301	472-15-1	Betulinic acid	白桦脂酸	1-A9	456.7	2mg/ml	DMSO
NCRC02330	N-140	33570-04-6	Bilobalide	白果内酯	1-A10	326.3	2mg/ml	DMSO
NCRC02331	G-405	20350-15-6	Brefeldin A	布雷非德菌素 A	1-A11	280.4	2mg/ml	DMSO
NCRC02332	D-102	22260-51-1	Bromocriptine mesylate	甲磺酸溴隐亭	1-A12	750.7	2mg/ml	DMSO
NCRC02333	SL-151	N.F.	C2 Phytoceramide	N-乙酰植物鞘胺醇	1-B1	359.6	2mg/ml	DMSO
NCRC02334	SL-110	124753-97-5	C6 Ceramide	N-己酰基-D-神经鞘氨醇	1-B2	397.7	2mg/ml	DMSO
NCRC02335	EI-124	331-39-5	Caffeic Acid	咖啡酸	1-B3	180.2	2mg/ml	DMSO
NCRC02336	GR-301	7689-03-4	Camptothecin	喜树碱	1-B4	348.4	2mg/ml	DMSO
NCRC02337	PR-105	56-25-7	Cantharidin	斑蝥素	1-B5	196.2	2mg/ml	DMSO
NCRC02338	FR-102	104594-70-9	CAPE	咖啡酸苯乙酯	1-B6	284.3	2mg/ml	DMSO
NCRC02339	EI-125	404-86-4	Capsaicin	天然辣椒素	1-B7	305.4	2mg/ml	DMSO
NCRC02340	S-107	79831-76-8	Castanospermine	栗精胺	1-B8	189.2	2mg/ml	DMSO
NCRC02341	G-237	17397-89-6	Cerulenin	浅蓝菌素	1-B9	223.3	2mg/ml	DMSO
NCRC02342	NA-104	62-59-9	Cevadine	西伐丁	1-B10	591.7	2mg/ml	DMSO
NCRC02343	G-229	148796-51-4	Chaetomellic acid A		1-B11	370.4	2mg/ml	DMSO
NCRC02344	EI-225	3895-92-9	Chelerythrine Cl	白屈菜赤碱	1-B12	383.8	2mg/ml	DMSO
NCRC02345	GR-302	7059-24-7	Chromomycin A3	色霉素A3	1-C1	1183.3	2mg/ml	DMSO
NCRC02346	CM-116	518-75-2	Citrinin	桔霉素	1-C2	250.3	2mg/ml	DMSO
NCRC02347	T-118	64-86-8	Colchicine	秋水仙素	1-C3	399.4	2mg/ml	DMSO
NCRC02348	GR-317	4434-05-3	Coumermycin A1	香豆霉素	1-C4	1110.1	2mg/ml	DMSO
NCRC02349	EI-135	458-37-7	Curcumin	姜黄素	1-C5	368.4	2mg/ml	DMSO
NCRC02350	GR-310	66-81-9	Cycloheximide	放线菌酮	1-C6	281.1	2mg/ml	DMSO
NCRC02351	GR-334	4449-51-8	Cyclopamine	环杷明	1-C7	411.6	2mg/ml	DMSO
NCRC02352	CA-415	18172-33-3	Cyclopiazonic acid		1-C8	336.4	2mg/ml	DMSO
NCRC02353	SL-200	339-72-0	Cycloserine, L-		1-C9	102.1	2mg/ml	DMSO
NCRC02354	A-195	59865-13-3	Cyclosporin A	环孢菌素 A	1-C10	1202.6	2mg/ml	DMSO
NCRC02355	T-108	14930-96-2	Cytochalasin B	细胞松弛素 B	1-C11	479.6	2mg/ml	DMSO
NCRC02356	T-109	22144-77-0	Cytochalasin D	细胞松驰素 D	1-C12	507.6	2mg/ml	DMSO
NCRC02357	CT-120	36011-19-5	Cytochalasin E	细胞松驰素 E	1-D1	495.6	2mg/ml	DMSO
NCRC02358	ST-110	486-66-8	Daidzein	大豆素	1-D2	254.2	2mg/ml	DMSO
NCRC02359	GR-318	23541-50-6	Daunorubicin HCl	盐酸佐柔比星	1-D3	564	2mg/ml	DMSO
NCRC02360	A-230	2004-04-8	Decoyinine	德夸菌素	1-D4	279.2	2mg/ml	DMSO
NCRC02361	EI-329	522-17-8	Deguelin	魚藤素	1-D5	394.3	2mg/ml	DMSO
NCRC02362	PE-187	60857-08-1	Deoxyphorbol 13-acetate, 12-		1-D6	390.5	2mg/ml	DMSO
NCRC02363	PE-182	54662-30-5	Deoxyphorbol 13-phenylacetate 20-acetate, 12-		1-D7	508.6	2mg/ml	DMSO
NCRC02364	NS-108	24730-10-7	Dihydroergocristine mesylate	甲磺酸双氢麦角汀	1-D8	707.8	2mg/ml	DMSO
NCRC02365	EA-117	14277-97-5	Domoic acid	软骨藻酸	1-D9	311.3	2mg/ml	DMSO
NCRC02366	GR-319	25316-40-9	Doxorubicin HCl	盐酸多柔比星	1-D10	580	2mg/ml	DMSO
NCRC02367	CA-302	73885-53-7	E6 Berbamine		1-D11	757.8	2mg/ml	DMSO
NCRC02368	PI-105	66701-25-5	E-64		1-D12	357.4	2mg/ml	DMSO
NCRC02369	PI-106	76684-89-4	E-64-C		1-E1	314.4	2mg/ml	DMSO
NCRC02370	PI-107	88321-09-9	E-64-D		1-E2	342.4	2mg/ml	DMSO
NCRC02371	G-223	76808-15-6	Ebelactone B		1-E3	352.5	2mg/ml	DMSO
NCRC02372	GR-315	519-23-3	Ellipticine	椭圆玫瑰树碱	1-E4	246.3	2mg/ml	DMSO
NCRC02373	CM-125	550-24-3	Embelin	恩贝酸/恩贝灵	1-E5	294.4	2mg/ml	DMSO
NCRC02374	C-114	140111-52-0	Epibatidine, (±)-		1-E6	208.7	2mg/ml	DMSO
NCRC02375	FR-109	989-51-5	Epigallocatechin gallate	(-)-表没食子儿茶素没食子酸酯	1-E7	458.4	2mg/ml	DMSO
NCRC02376	GR-307	33419-42-0	Etoposide	依托泊甙	1-E8	588.6	2mg/ml	DMSO
NCRC02377	CN-100	66575-29-9	Forskolin	福司可林	1-E9	410.5	2mg/ml	DMSO
NCRC02378	CT-100	23110-15-8	Fumagillin	烟曲霉素	1-E10	458.6	2mg/ml	DMSO
NCRC02379	SL-219	116355-84-1	Fumonisin B2	聚乙二醇B2	1-E11	705.8	2mg/ml	DMSO
NCRC02380	C-115	1953-04-4	Galanthamine HBr	氢溴酸加兰他敏	1-E12	368.3	2mg/ml	DMSO
NCRC02381	AP-305	2752-65-0	Gambogic acid	藤黄酸 A	1-F1	628.8	2mg/ml	DMSO
NCRC02382	EI-147	446-72-0	Genistein	金雀异黄酮	1-F2	270.2	2mg/ml	DMSO
NCRC02383	AP-307	83807-40-3	Geranylgeranoic acid		1-F3	304.5	2mg/ml	DMSO
NCRC02384	CA-422	23513-14-6	Gingerol	6-姜酚	1-F4	294.4	2mg/ml	DMSO
NCRC02385	L-135	15291-77-7	Ginkgolide B	银杏内酯 B	1-F5	424.4	2mg/ml	DMSO
NCRC02386	PI-129	67-99-2	Gliotoxin	曲霉菌素	1-F6	326.4	2mg/ml	DMSO
NCRC02387	EI-130	303-45-7	Gossypol	棉籽酚	1-F7	518.6	2mg/ml	DMSO
NCRC02388	NA-135	4678-45-9	Grayanotoxin III		1-F8	414.5	2mg/ml	DMSO
NCRC02389	C-116	6879-74-9	Himbacine		1-F9	345.5	2mg/ml	DMSO
NCRC02390	C-117	102518-79-6	Huperzine A, (-)-	石杉碱甲	1-F10	242.3	2mg/ml	DMSO
NCRC02391	GR-316	64439-81-2	Hydroxycamptothecin, 10-	7-乙基-10-羟基喜树碱	1-F11	364.4	2mg/ml	DMSO
NCRC02392	EI-226	548-04-9	Hypericin	金丝桃素	1-F12	504.4	2mg/ml	DMSO
NCRC02393	CC-206	479-41-4	Indirubin	靛玉红	1-G1	262.3	2mg/ml	DMSO
NCRC02394	PE-186	59086-90-7	Ingenol 3,20-dibenzoate		1-G2	556.7	2mg/ml	DMSO
NCRC02395	G-520	477-57-6	Isotetrandrine		1-G3	622.8	2mg/ml	DMSO
NCRC02396	GR-337	469-59-0	Jervine	蒜黎芦碱	1-G4	425.6	2mg/ml	DMSO
NCRC02397	EA-123	487-79-6	Kainic acid	红藻氨酸	1-G5	231.3	2mg/ml	DMSO
NCRC02398	NA-136	500-64-1	Kavain (+/-)	醉椒素	1-G6	230.3	2mg/ml	DMSO
NCRC02399	EI-310	142273-20-9	Kenpaulone		1-G7	327.2	2mg/ml	DMSO
NCRC02400	GR-308	4707-32-8	Lapachone, b -		1-G8	242.4	2mg/ml	DMSO
NCRC02401	A-240	154-21-2	Lincomycin	林可霉素	1-G9	406.5	2mg/ml	DMSO
NCRC02402	GR-313	476-28-8	Lycorine HCl	石蒜碱盐酸盐	1-G10	323.8	2mg/ml	DMSO
NCRC02403	G-233	73573-88-3	Mevastatin	美伐他汀	1-G11	390.5	2mg/ml	DMSO
NCRC02404	EI-144	34807-41-5	Mezerein		1-G12	654.7	2mg/ml	DMSO
NCRC02405	CC-102	500-44-7	Mimosine, L-	含羞草素	1-H1	198.2	2mg/ml	DMSO
NCRC02406	GR-305	18378-89-7	Mithramycin A	光辉霉素	1-H2	1085.2	2mg/ml	DMSO
NCRC02407	A-248	22373-78-0	Monensin Na	莫能菌素	1-H3	692.9	2mg/ml	DMSO
NCRC02408	A-249	24280-93-1	Mycophenolic acid	霉酚酸	1-H4	320.3	2mg/ml	DMSO
NCRC02409	SL-226	35891-70-4	Myriocin		1-H5	401.5	2mg/ml	DMSO
NCRC02410	EI-180	1405-10-3	Neomycin sulfate	硫酸新霉素	1-H6	908.9	2mg/ml	DMSO
NCRC02411	CA-421	28380-24-7	Nigericin Na	尼日利亚菌素	1-H7	747	2mg/ml	DMSO
NCRC02412	CM-111	579-13-5	Oligomycin A	寡霉素A	1-H8	791.1	2mg/ml	DMSO
NCRC02413	CM-109	11018-89-6	Ouabain (-)-	G毒毛旋花苷	1-H9	584.7	2mg/ml	DMSO
NCRC02414	T-113	20554-84-1	Parthenolide	小白菊内酯	1-H10	248.3	2mg/ml	DMSO
NCRC02415	G-210	7694-45-3	Perillic acid		1-H11	166.2	2mg/ml	DMSO
NCRC02416	EI-154	60-82-2	Phloretin	根皮素	1-H12	274.2	2mg/ml	DMSO
NCRC02417	PE-135	37558-16-0	Phorbol 12,13-dibutyrate		2-A1	504.6	2mg/ml	DMSO
NCRC02418	NP-531	489-86-1	Guaiol	[3S-(3α,5α,8α)]-1,2,3,4,5,6,7,8-八氢化-α,α-3,8-四甲基-5-奥甲醇	2-A2	222.4	2mg/ml	DMSO
NCRC02419	PE-160	16561-29-8	Phorbol 12-myristate 13-acetate	佛波醇12-十四酸酯13-乙酸酯	2-A3	616.8	2mg/ml	DMSO
NCRC02420	PE-162	63597-44-4	Phorbol 12-myristate 13-acetate, 4-a -		2-A4	616.8	2mg/ml	DMSO
NCRC02421	SL-150	554-62-1	Phytosphingosine	糖脂	2-A5	317.5	2mg/ml	DMSO
NCRC02422	EI-271	10083-24-6	Piceatannol	白皮杉醇	2-A6	244.3	2mg/ml	DMSO
NCRC02423	PG-001	14152-28-4	Prostaglandin A1	前列腺素 A1	2-A7	336.5	2mg/ml	DMSO
NCRC02424	PG-003	13345-51-2	Prostaglandin B1	前列腺素 B1	2-A8	336.5	2mg/ml	DMSO
NCRC02425	PG-006	745-65-3	Prostaglandin E1	前列腺素 E1	2-A9	354.5	2mg/ml	DMSO
NCRC02426	PG-007	363-24-6	Prostaglandin E2	前列腺素 E2	2-A10	352.5	2mg/ml	DMSO
NCRC02427	PG-008	38562-01-5	Prostaglandin F2a	前列腺素 F2a	2-A11	354.5	2mg/ml	DMSO
NCRC02428	PG-033	60203-57-8	Prostaglandin J2	前列腺素 J2	2-A12	334.5	2mg/ml	DMSO
NCRC02429	EA-132	52809-07-1	Quisqualic acid	(+)使君子氨酸	2-B1	189.1	2mg/ml	DMSO
NCRC02430	EI-285	12772-57-5	Radicicol	根赤壳菌素	2-B2	364.8	2mg/ml	DMSO
NCRC02431	A-275	53123-88-9	Rapamycin	雷帕霉素	2-B3	914.2	2mg/ml	DMSO
NCRC02432	AR-106	6211-32-1	Rauwolscine	育亨宾碱	2-B4	390.9	2mg/ml	DMSO
NCRC02433	FR-104	501-36-0	Resveratrol	白藜芦醇	2-B5	228.2	2mg/ml	DMSO
NCRC02434	GR-100	302-79-4	Retinoic acid (all trans)	维 A 酸	2-B6	300.4	2mg/ml	DMSO
NCRC02435	GR-102	4759-48-2	Retinoic acid, 13-cis-	异维 A 酸	2-B7	300.4	2mg/ml	DMSO
NCRC02436	GR-101	5300-03-8	Retinoic acid, 9-cis-		2-B8	300.4	2mg/ml	DMSO
NCRC02437	GR-306	13292-46-1	Rifampicin	利福平	2-B9	823	2mg/ml	DMSO
NCRC02438	EI-291	20283-92-5	Rosmarinic acid	迷迭香酸	2-B10	360.3	2mg/ml	DMSO
NCRC02439	CM-117	83-79-4	Rotenone	鱼滕酮	2-B11	394.4	2mg/ml	DMSO
NCRC02440	EI-270	82-08-6	Rottlerin	粗糠柴苦素	2-B12	516.6	2mg/ml	DMSO
NCRC02441	CA-450	15662-33-6	Ryanodine	鱼尼汀[含量＞30%]	2-C1	493.5	2mg/ml	DMSO
NCRC02442	CT-115	517-89-5	Shikonin	紫草素	2-C2	288.3	2mg/ml	DMSO
NCRC02443	A-281	1695-77-8	Spectinomycin sulfate	硫酸大观霉素	2-C3	430.4	2mg/ml	DMSO
NCRC02444	S-112	72741-87-8	Swainsonine	八倾吲嗪三醇	2-C4	173.2	2mg/ml	DMSO
NCRC02445	GR-336	568-73-0	Tanshinone IIA	丹参酮 IIA	2-C5	294.3	2mg/ml	DMSO
NCRC02446	T-104	33069-62-6	Taxol	紫杉醇	2-C6	853.9	2mg/ml	DMSO
NCRC02447	CA-260	518-34-3	Tetrandrine	汉防己甲素	2-C7	622.8	2mg/ml	DMSO
NCRC02448	PE-180	67526-95-8	Thapsigargin		2-C8	652.8	2mg/ml	DMSO
NCRC02449	GR-335	77-59-8	Tomatidine	番茄碱	2-C9	415.6	2mg/ml	DMSO
NCRC02450	EI-249	2751-09-9	Troleandomycin	竹桃霉素三乙酸酯	2-C10	814	2mg/ml	DMSO
NCRC02451	CC-104	11089-65-9	Tunicamycin B	衣霉素	2-C11	830.9	2mg/ml	DMSO
NCRC02452	CT-105	77-52-1	Ursolic acid	熊果酸	2-C12	456.7	2mg/ml	DMSO
NCRC02453	KC-140	2001-95-8	Valinomycin	缬氨霉素	2-D1	1111.4	2mg/ml	DMSO
NCRC02454	AC-126	302-27-2	Aconitine	乌头碱	2-D2	645.7	2mg/ml	DMSO
NCRC02455	NA-125	60-70-8	Veratridine	藜芦定/藜芦碱I	2-D3	673.8	2mg/ml	DMSO
NCRC02456	T-116	143-67-9	Vinblastine sulfate	硫酸长春碱	2-D4	909.1	2mg/ml	DMSO
NCRC02457	T-117	2068-78-2	Vincristine sulfate	硫酸长春新碱	2-D5	923	2mg/ml	DMSO
NCRC02458	PD-185	42971-09-5	Vinpocetine	长春西丁	2-D6	350.5	2mg/ml	DMSO
NCRC02459	EI-316	524-12-9	Wedelolactone		2-D7	314.3	2mg/ml	DMSO
NCRC02460	ST-415	19545-26-7	Wortmannin	渥曼青霉素	2-D8	428.4	2mg/ml	DMSO
NCRC02461	EI-345	520-36-5	Apigenin	芹菜素	2-D9	270.2	2mg/ml	DMSO
NCRC02462	AC-784	300-08-3	Arecoline HBr	氢溴酸槟榔碱	2-D10	236.1	2mg/ml	DMSO
NCRC02463	AC-735	55-48-1	Atropine sulfate	硫酸阿托品	2-D11	694.8	2mg/ml	DMSO
NCRC02464	NP-403	6078-17-7	Berbamine 2HCl		2-D12	681.6	2mg/ml	DMSO
NCRC02465	NP-031	485-49-4	Bicuculline, (+)-	(+)-荷包牡丹碱	2-E1	367.4	2mg/ml	DMSO
NCRC02466	AP-303	465-21-4	Bufalin	蟾毒灵	2-E2	236.4	2mg/ml	DMSO
NCRC02467	NP-038	357-57-3	Brucine n-oxide	马钱子碱氮氧化物	2-E3	394.5	2mg/ml	DMSO
NCRC02468	NP-040	487-52-5	Butein	紫铆因	2-E4	272.2	2mg/ml	DMSO
NCRC02469	NP-046	2415-24-9	Catalpol	梓醇	2-E5	362.4	2mg/ml	DMSO
NCRC02470	NP-051	480-40-0	Chrysine	5,7-二羟黄酮	2-E6	254.2	2mg/ml	DMSO
NCRC02471	NP-073	N.F.	Desoxypeganine HCl		2-E7	244.7	2mg/ml	DMSO
NCRC02472	CA-214	71-62-5	Veratramine	黎芦碱	2-E8	409.6	2mg/ml	DMSO
NCRC02473	NP-094	518-82-1	Emodin	大黄素	2-E9	270.2	2mg/ml	DMSO
NCRC02474	AC-913	87-52-5	Gramine	芦竹碱	2-E10	174	2mg/ml	DMSO
NCRC02475	AC-1051	304-21-2	Harmaline HCl	盐酸骆驼蓬灵	2-E11	250.7	2mg/ml	DMSO
NCRC02476	AC-1053	442-51-3	Harmine HCl	哈尔碱盐酸盐(水合)	2-E12	248.7	2mg/ml	DMSO
NCRC02477	AC-922	101-31-5	Hyoscyamine	L-天仙子胺	2-F1	289	2mg/ml	DMSO
NCRC02478	AC-238	70288-86-7	Ivermectin	依维菌素	2-F2	875.1	2mg/ml	DMSO
NCRC02479	NP-176	491-70-3	Luteolin	木犀草素	2-F3	286.2	2mg/ml	DMSO
NCRC02480	NS-520	73-31-4	Melatonin	松果体素	2-F4	232.3	2mg/ml	DMSO
NCRC02481	NP-193	480-16-0	Morin	桑黄素	2-F5	338.2	2mg/ml	DMSO
NCRC02482	NP-195	529-44-2	Myricetin	杨梅素	2-F6	318.2	2mg/ml	DMSO
NCRC02483	NP-200	480-41-1	Naringenin	柚皮素	2-F7	272.2	2mg/ml	DMSO
NCRC02484	AC-782	54-11-5	Nicotine, (-)-	(+/-)-尼古丁	2-F8	162.2	2mg/ml	DMSO
NCRC02485	NP-207	6833-84-7	Nonactin		2-F9	736.9	2mg/ml	DMSO
NCRC02486	NP-226	1113-41-3	Penicillamine, L-	L-(+)-青霉胺	2-F10	149.2	2mg/ml	DMSO
NCRC02487	NP-401	17617-45-7	Picrotoxinin	木防己苦毒宁	2-F11	292.3	2mg/ml	DMSO
NCRC02488	AC-214	54-71-7	Pilocarpine HCl	盐酸毛果芸香碱	2-F12	244.7	2mg/ml	DMSO
NCRC02489	NP-245	76-78-8	Quassin	苦木素	2-G1	388.4	2mg/ml	DMSO
NCRC02490	AC-1142	6151-25-3	Quercetin	槲皮素	2-G2	338.3	2mg/ml	DMSO
NCRC02491	AC-129	6151-40-2	Quinidine HCl	盐酸奎那定	2-G3	378.9	2mg/ml	DMSO
NCRC02492	AC-122	6119-47-7	Quinine HCl	金鸡纳碱单盐酸盐	2-G4	396.9	2mg/ml	DMSO
NCRC02493	NP-261	490-31-3	Robinetine		2-G5	302.2	2mg/ml	DMSO
NCRC02494	NP-528	58-27-5	Menadione	甲萘醌	2-G6	172.2	2mg/ml	DMSO
NCRC02495	AC-745	1421-86-9	Strychnine HCl	盐酸士的宁	2-G7	370.9	2mg/ml	DMSO
NCRC02496	NP-467	13220-57-0	Tryptanthrin		2-G8	248.2	2mg/ml	DMSO
NCRC02497	AC-161	65-19-0	Yohimbine HCl	盐酸育亨宾	2-G9	390.9	2mg/ml	DMSO
NCRC02498	NP-088	4880-88-0	Eburnamonine, (-)-	(-)-象牙(洪达木)酮宁	2-G10	294.4	2mg/ml	DMSO
NCRC02499	NP-180	602-85-7	Lysergol	9,10-二脱氢-8-羟甲基-6-甲基-麦角灵(麦角醇)	2-G11	254.3	2mg/ml	DMSO
NCRC02500	NP-192	315-22-0	Monocrotaline	单响尾蛇毒蛋白	2-G12	325.4	2mg/ml	DMSO
NCRC02501	NP-219	18695-01-7	Oxytetracycline, a -apo-	载脂蛋白-土霉素	2-H1	442.3	2mg/ml	DMSO
NCRC02502	NP-244	6164-62-1	Pseudopelletierin HCl		2-H2	189.6	2mg/ml	DMSO
NCRC02503	NP-268	38221-21-5	Salsolinol HBr	氢溴酸去甲猪毛菜碱	2-H3	260.1	2mg/ml	DMSO
NCRC02504	NP-294	83-46-5	Sitosterol, b -	β-谷甾醇	2-H4	414.7	2mg/ml	DMSO
NCRC02505	NP-304	10048-13-2	Sterigmatocystin	柄曲霉素	2-H5	324.3	2mg/ml	DMSO
NCRC02506	NP-323	3902-71-4	Trimethylpsoralen, 4,5',8-	4,5‘,8-三甲基]补骨脂素	2-H6	228.2	2mg/ml	DMSO
NCRC02507	NP-055	470-37-1	Cinobufagin	蟾酥	2-H7	442.5	2mg/ml	DMSO
NCRC02508	NP-093	316-42-7	Emetine 2HCl	盐酸吐根碱	2-H8	553.5	2mg/ml	DMSO
NCRC02509	NP-156	520-18-3	Kaempferol	山奈酚	2-H9	286	2mg/ml	DMSO
NCRC02510	NP-160	25389-94-0	Kanamycin	卡那霉素碱	2-H10	582.6	2mg/ml	DMSO
NCRC02511	NP-513	6894-43-5	Kahweol		2-H11	314.4	2mg/ml	DMSO
NCRC02512	NP-313	480-18-2	Taxifolin (+)	紫杉叶素	2-H12	304.3	2mg/ml	DMSO
NCRC02513	NP-317	83-67-0	Theobromine		3-A1	180.1	2mg/ml	DMSO
NCRC02514	NP_402	27548-93-2	Baccatin III	巴卡丁 III	3-A2	586.6	2mg/ml	DMSO
NCRC02515	NP-043	1260-17-9	Carminic acid	胭脂红	3-A3	492.4	2mg/ml	DMSO
NCRC02516	NP-064	486-56-6	Cotinine, (-)-	可替宁	3-A4	176.2	2mg/ml	DMSO
NCRC02517	NP-024	10180-88-8	Austricin		3-A5	262	2mg/ml	DMSO
NCRC02518	NP-057	7633-69-4	Condelphine	易混翠雀花碱	3-A6	449	2mg/ml	DMSO
NCRC02519	AC-918	52358-55-1	Delcorine	光飞燕草碱	3-A7	479	2mg/ml	DMSO
NCRC02520	NP-071	6836-11-9	Deltaline	翠雀它灵	3-A8	523.6	2mg/ml	DMSO
NCRC02521	NP-074	21851-07-0	Diacetylkorseveriline		3-A9	515	2mg/ml	DMSO
NCRC02522	NP-087	22964-77-8	Dubinidine	杜宾定	3-A10	275	2mg/ml	DMSO
NCRC02523	NP-100	526-06-7	Eudesmine		3-A11	386	2mg/ml	DMSO
NCRC02524	NP-102	39380-12-6	Feroline		3-A12	358.4	2mg/ml	DMSO
NCRC02525	NP-103	4540-25-4	Fillalbin		3-B1	291	2mg/ml	DMSO
NCRC02526	NP-118	485-61-0	Graveoline		3-B2	279	2mg/ml	DMSO
NCRC02527	NP-125	303-33-3	Heliotrine	天芥菜素	3-B3	313.1	2mg/ml	DMSO
NCRC02528	NP-126	6681-13-6	Hernandezine		3-B4	652	2mg/ml	DMSO
NCRC02529	NP-129	3328-84-5	Heteratisine	异氢异叶乌头素	3-B5	391	2mg/ml	DMSO
NCRC02530	AC-916	18059-10-4	Imperialine	西贝素	3-B6	429.6	2mg/ml	DMSO
NCRC02531	AC-920	39089-30-0	Karakoline	卡拉可林	3-B7	377	2mg/ml	DMSO
NCRC02532	NP-164	79863-24-4	Lapidine		3-B8	334	2mg/ml	DMSO
NCRC02533	NP-165	86992-41-8	Lapiferine		3-B9	394	2mg/ml	DMSO
NCRC02534	NP-206	20069-05-0	Nitrarine 2HCl		3-B10	380	2mg/ml	DMSO
NCRC02535	NP-209	6880-54-2	Norfluorocurarine		3-B11	292	2mg/ml	DMSO
NCRC02536	NP-224	36101-54-9	Peganole		3-B12	188	2mg/ml	DMSO
NCRC02537	NP-233	480-39-7	Pinocembrin	松属素	3-C1	256.2	2mg/ml	DMSO
NCRC02538	NP-242	130-86-9	Protopine HCl	盐酸普鲁托品	3-C2	389.6	2mg/ml	DMSO
NCRC02539	NP-252	17669-16-8	Remerine HCl		3-C3	315.6	2mg/ml	DMSO
NCRC02540	NP-289	N.F.	Sevedindione		3-C4	427	2mg/ml	DMSO
NCRC02541	NP-295	83-95-4	Skimmianine	茵芋碱	3-C5	259	2mg/ml	DMSO
NCRC02542	NP-300	509-24-0	Songorine	准格尔乌头碱	3-C6	357	2mg/ml	DMSO
NCRC02543	NP-321	548-90-3	Trichodesmine		3-C7	353	2mg/ml	DMSO
NCRC02544	NP-325	39380-16-0	Tschimganidin		3-C8	388.5	2mg/ml	DMSO
NCRC02545	NP-326	38970-49-9	Tschimganine		3-C9	304	2mg/ml	DMSO
NCRC02546	NP-329	N.F.	Ungerine nitrate		3-C10	392	2mg/ml	DMSO
NCRC02547	NP-111	529-59-9	Genistin	染料木苷	3-C11	432.4	2mg/ml	DMSO
NCRC02548	NP-006	1617-53-4	Amentoflavone	穗花衫双黄酮	3-C12	576.5	2mg/ml	DMSO
NCRC02549	NP-013	578-74-5	Apigenin-7-O-glucoside	芹菜素-7-葡萄甙	3-D1	432.5	2mg/ml	DMSO
NCRC02550	NP-025	19879-30-2	Bavachinin A	甲基补骨脂黄酮A	3-D2	338.4	2mg/ml	DMSO
NCRC02551	NP-052	491-71-4	Chrysoeriol	金圣草(黄)素	3-D3	300.2	2mg/ml	DMSO
NCRC02552	NP-058	500-56-1	Convolvamine HCl	铃兰毒甙	3-D4	341.8	2mg/ml	DMSO
NCRC02553	NP-067	552-66-9	Daidzin	4,7-二羟基异黄酮	3-D5	416.3	2mg/ml	DMSO
NCRC02554	NP-068	480-15-9	Datiscetin	橡精	3-D6	286.2	2mg/ml	DMSO
NCRC02555	NP-069	7411-12-3	Deacetylcolchicine, N-formyl-		3-D7	385.4	2mg/ml	DMSO
NCRC02556	NP-075	14259-47-3	Didymin	香蜂草甙	3-D8	594.5	2mg/ml	DMSO
NCRC02557	NP-096	13463-28-0	Eriocitrin	圣草次甙	3-D9	596.5	2mg/ml	DMSO
NCRC02558	NP-097	4049-38-1	Eriodictyol	圣草酚	3-D10	288.2	2mg/ml	DMSO
NCRC02559	NP-536	11032-41-0	Dihydroergotamine methanesulfonate	甲磺酸二氢麦角胺	3-D11	679.8	2mg/ml	DMSO
NCRC02560	NP-132	34000-39-0	Homobutein		3-D12	286.2	2mg/ml	DMSO
NCRC02561	NP-133	446-71-9	Homoeriodictyol (-)	高圣草素	3-E1	302.2	2mg/ml	DMSO
NCRC02562	NP-134	4261-42-1	Homoorientin	异荭草素	3-E2	448.3	2mg/ml	DMSO
NCRC02563	NP-138	6665-86-7	Hydroxyflavone, 7-	7-羟基黄酮	3-E3	238.2	2mg/ml	DMSO
NCRC02564	NP-149	5041-82-7	Isorhamnetine-3-O-glucoside		3-E4	478.4	2mg/ml	DMSO
NCRC02565	NP-151	552-57-8	Isorhoifoline		3-E5	578.5	2mg/ml	DMSO
NCRC02566	NP-152	480-43-3	Isosakuranetin	异樱花亭	3-E6	286.2	2mg/ml	DMSO
NCRC02567	NP-154	29702-25-8	Isovitexin	异牡荆黄素	3-E7	432.4	2mg/ml	DMSO
NCRC02568	NP-537	19902-91-1	Dihydromethysticin	二氢卡瓦胡椒素	3-E8	276.3	2mg/ml	DMSO
NCRC02569	NP-157	480-10-4	Kaempferol-3-O-glucoside	山柰酚-3-o-葡糖苷	3-E9	448.4	2mg/ml	DMSO
NCRC02570	NP-159	17353-03-6	Kaempferol-7-neohesperidoside	山柰酚-7-新橙皮糖苷	3-E10	594.5	2mg/ml	DMSO
NCRC02571	NP-177	52187-80-1	Luteolin-3',7-di-o-glucoside	藤黄菌素-3',7-二-O-葡糖苷	3-E11	610.5	2mg/ml	DMSO
NCRC02572	NP-539	1775-97-9	Flavokawain B		3-E12	284.3	2mg/ml	DMSO
NCRC02573	NP-182	535-96-6	Marein		3-F1	450.4	2mg/ml	DMSO
NCRC02574	NP-183	490-54-0	Maritimein		3-F2	448.3	2mg/ml	DMSO
NCRC02575	EI-280	30562-34-6	Geldanamycin		3-F3	560.6	2mg/ml	DMSO
NCRC02576	NP-196	17912-87-7	Myricitrin	杨梅苷	3-F4	464.4	2mg/ml	DMSO
NCRC02577	NP-542	3572-66-5	Jasmonic acid		3-F5	210.3	2mg/ml	DMSO
NCRC02578	NP-203	14259-46-2	Narirutin	柚皮芸香苷	3-F6	580.6	2mg/ml	DMSO
NCRC02579	NP-400	21416-53-5	Picrotin	苦亭	3-F7	310.3	2mg/ml	DMSO
NCRC02580	NP-236	481-42-5	Plumbagin	白花丹醌	3-F8	188.2	2mg/ml	DMSO
NCRC02581	NP-543	40724-67-2	Ketopinic acid		3-F9	182.2	2mg/ml	DMSO
NCRC02582	NP-527	149-64-4	Scopolomine N-butylbromide		3-F10	440.4	2mg/ml	DMSO
NCRC02583	NP-257	90-19-7	Rhamnetine		3-F11	316.2	2mg/ml	DMSO
NCRC02584	NP-259	17306-46-6	Rhoifolin	野漆树苷	3-F12	578.5	2mg/ml	DMSO
NCRC02585	NP-269	5578-73-4	Sanguinarine	血根碱	3-G1	332.3	2mg/ml	DMSO
NCRC02586	NP-271	20310-89-8	Saponarin	皂草苷	3-G2	594.5	2mg/ml	DMSO
NCRC02587	NP-545	596-85-0	Manool		3-G3	290.5	2mg/ml	DMSO
NCRC02588	NP-283	6451-73-6	Scoulerine	金黄紫堇碱	3-G4	327.4	2mg/ml	DMSO
NCRC02589	NP-292	2306-27-6	Sinensetine		3-G5	372	2mg/ml	DMSO
NCRC02590	NP-308	120-05-8	Sulfuretine		3-G6	270.2	2mg/ml	DMSO
NCRC02591	NP-310	84-36-6	Syrosingopine	乙酯利血平	3-G7	666.7	2mg/ml	DMSO
NCRC02592	NP-311	603-61-2	Tamarixetine		3-G8	316.2	2mg/ml	DMSO
NCRC02593	NP-314	6474-90-4	Tetrahydroalstonine	四氢鸭脚木碱	3-G9	352.4	2mg/ml	DMSO
NCRC02594	NP-546	112825-05-5	Methyllycaconitine citrate		3-G10	874.9	2mg/ml	DMSO
NCRC02595	NP-336	64820-99-1	Vitexin-2"-O-rhamnoside	牧荆素-2"-鼠李糖甙	3-G11	587.5	2mg/ml	DMSO
NCRC02596	NP-169	485-33-6	Laudanosoline HBr		3-G12	436.3	2mg/ml	DMSO
NCRC02597	NP-037	53392-66-8	Bromolaudanosine, (±)-6'-		3-H1	436.3	2mg/ml	DMSO
NCRC02598	NP-008	5508-58-7	Andrographolide		3-H2	350.5	2mg/ml	DMSO
NCRC02599	NP-004	4360-12-7	Ajmaline		3-H3	326.4	2mg/ml	DMSO
NCRC02600	NP-050	476-32-4	Chelidonine, (+)-	白屈菜碱	3-H4	371.4	2mg/ml	DMSO
NCRC02601	NP-081	38183-04-9	Dihydroxyflavone, 6,7-	6,7-二羟基黄酮	3-H5	254.2	2mg/ml	DMSO
NCRC02602	NP-104	528-48-3	Fisetin	漆黄素	3-H6	286.2	2mg/ml	DMSO
NCRC02603	NP-121	6028-00-8	Harmalol HCl		3-H7	272.7	2mg/ml	DMSO
NCRC02604	NP-124	40580-83-4	Harmol HCl		3-H8	270.7	2mg/ml	DMSO
NCRC02605	NP-150	604-80-8	Isorhamnetine-3-O-rutinoside		3-H9	624.5	2mg/ml	DMSO
NCRC02606	NP-153	776-86-3	Isoscopoletine	异莨菪亭	3-H10	192.1	2mg/ml	DMSO
NCRC02607	NP-186	42079-78-7	Methoxyflavone, 5-	5-甲氧基黄酮	3-H11	252.2	2mg/ml	DMSO
NCRC02608	NP-241	487-24-1	Pratol	车轴草醇	3-H12	268.2	2mg/ml	DMSO
NCRC02609	NP-309	40039-49-4	Syringetine-3-O-glucoside		4-A1	508.4	2mg/ml	DMSO
NCRC02610	NP-495	546-06-5	Conessine	地麻素	4-A2	356.6	2mg/ml	DMSO
NCRC02611	NP-272	126-19-2	Sarsasapogenin	菝契皂苷	4-A3	416.6	2mg/ml	DMSO
NCRC02612	NP-306	66-28-4	Strophanthidin acetate		4-A4	446.5	2mg/ml	DMSO
NCRC02613	NP-494	622-64-0	Hordenine sulfate	硫酸大麦芽碱	4-A5	428.5	2mg/ml	DMSO
NCRC02614	NP-534	N.F.	Ferutinin		4-A6	358.5	2mg/ml	DMSO
NCRC02615	NP-235	94-62-2	Piperine	胡椒碱	4-A7	285.3	2mg/ml	DMSO
NCRC02616	NP-246	522-12-3	Quercitrin	槲皮苷	4-A8	448.4	2mg/ml	DMSO
NCRC02617	NP-278	6106-81-6	Scopolamine N-oxide HBr, (-)-	氧化东良宕碱氢溴酸盐	4-A9	400.3	2mg/ml	DMSO
NCRC02618	NP-290	138-59-0	Shikimic Acid	莽草酸	4-A10	174.2	2mg/ml	DMSO
NCRC02619	NP-303	471-87-4	Stachydrine HCl	盐酸水苏碱	4-A11	179.6	2mg/ml	DMSO
NCRC02620	NP-212	303-47-9	Ochratoxin A	赭曲霉素A	4-A12	403.8	2mg/ml	DMSO
NCRC02621	NP-223	149-29-1	Patulin	棒曲霉素	4-B1	154.1	2mg/ml	DMSO
NCRC02622	NP-341	17924-92-4	Zearalenone	玉米烯酮	4-B2	318.4	2mg/ml	DMSO
NCRC02623	NP-548	18836-52-7	Pellitorine	墙草碱	4-B3	223	2mg/ml	DMSO
NCRC02624	NP-001	14375-45-2	Abscisic acid, (±)-	脱落酸	4-B4	264.3	2mg/ml	DMSO
NCRC02625	NP-526	14897-39-3	Rifamycin SV-NA	利福霉素SV-Na盐	4-B5	719.8	2mg/ml	DMSO
NCRC02626	NP-005	481-72-1	Aloe-emodine	大黄素甲醚	4-B6	270.2	2mg/ml	DMSO
NCRC02627	NP-009	642-15-9	Antimycin A1	抗霉素A1	4-B7	548.6	2mg/ml	DMSO
NCRC02628	NP-017	133-05-1	Asarinin, (-)-	细辛脂素	4-B8	354.4	2mg/ml	DMSO
NCRC02629	NP-021	479-98-1	Aucubin	桃叶珊瑚苷	4-B9	346.3	2mg/ml	DMSO
NCRC02630	NP-531	43043-74-9	Deoxyshikonin	桃叶珊瑚苷	4-B10	272.3	2mg/ml	DMSO
NCRC02631	NP-036	476-70-0	Boldine	波尔定碱	4-B11	327.3	2mg/ml	DMSO
NCRC02632	NP-045	1139-30-6	Caryophyllene oxide	丁香烯环氧物	4-B12	220.4	2mg/ml	DMSO
NCRC02633	NP-047	225937-10-0	Catechin hydrate, (+)-	(+)-儿茶素	4-C1	290.3	2mg/ml	DMSO
NCRC02634	NP-053	485-71-2	Cinchonidine, (-)-	金鸡尼丁	4-C2	294.4	2mg/ml	DMSO
NCRC02635	NP-054	118-10-5	Cinchonine, (+)-	辛可宁	4-C3	294.4	2mg/ml	DMSO
NCRC02636	NP-065	33224-01-0	Cotininecarboxylic acid, trans-4-	trans-4-可替宁羧酸	4-C4	220.2	2mg/ml	DMSO
NCRC02637	NP-072	474-08-8	Demissidine		4-C5	399.6	2mg/ml	DMSO
NCRC02638	NP-085	471-69-2	Dipterocarpol	龙脑香醇酮	4-C6	442.7	2mg/ml	DMSO
NCRC02639	NP-086	6576-51-8	Distamycin A	远霉素A	4-C7	518	2mg/ml	DMSO
NCRC02640	NP-107	559-74-0	Friedelin	无羁萜	4-C8	426.7	2mg/ml	DMSO
NCRC02641	NP-532	133-32-4	Indole-3-butyric acid	吲哚-3-丁酸	4-C9	203.2	2mg/ml	DMSO
NCRC02642	NP-113	77-06-5	Gibberellic acid, (+)-	赤酶素	4-C10	346.4	2mg/ml	DMSO
NCRC02643	NP-114	545-26-6	Gitoxigenin	芰皂配基	4-C11	390.5	2mg/ml	DMSO
NCRC02644	AC-1050	486-84-0	Harmane HCl	哈尔满盐酸盐	4-C12	218.7	2mg/ml	DMSO
NCRC02645	NP-139	5932-53-6	Hydroxytropinone, 6-	6-羟基托品酮	4-D1	155.2	2mg/ml	DMSO
NCRC02646	NP-144	13552-72-2	Isocorydine HCl	盐酸异可利定	4-D2	377.9	2mg/ml	DMSO
NCRC02647	NP-147	482-85-9	Isoreserpine, (-)-	异利舍平	4-D3	608.7	2mg/ml	DMSO
NCRC02648	NP-170	17946-87-1	Leucomisine		4-D4	246	2mg/ml	DMSO
NCRC02649	NP-189	57432-61-8	Methylergonovine	甲麦角新碱	4-D5	455.5	2mg/ml	DMSO
NCRC02650	NP-061	518-69-4	Corydaline	延胡索碱甲	4-D6	369.4	2mg/ml	DMSO
NCRC02651	AC-742	2303-35-7	Muscarine Cl, (+)-	毒蕈碱	4-D7	209.7	2mg/ml	DMSO
NCRC02652	NP-197	389-08-2	Nalidixic acid	萘啶酮酸	4-D8	232.2	2mg/ml	DMSO
NCRC02653	NP-198	55134-13-9	Narasin	甲基盐霉素	4-D9	765	2mg/ml	DMSO
NCRC02654	NP-208	16502-01-5	Noreleagnine		4-D10	172.2	2mg/ml	DMSO
NCRC02655	NP-210	244-63-3	Norharmane		4-D11	168.2	2mg/ml	DMSO
NCRC02656	NP-220	171869-95-7	Palmatine Cl	黄藤素	4-D12	405.8	2mg/ml	DMSO
NCRC02657	NP-227	1182-87-2	Peruvoside	黄夹次苷	4-E1	548.7	2mg/ml	DMSO
NCRC02658	AC-241	57-47-6	Physostigmine	毒扁豆碱	4-E2	275.4	2mg/ml	DMSO
NCRC02659	NP-552	545-46-0	Uvaol	乌发醇	4-E3	442.7	2mg/ml	DMSO
NCRC02660	NP-237	5947-49-9	Podocarpic acid	罗汉松酸	4-E4	274.4	2mg/ml	DMSO
NCRC02661	NP-255	480-54-6	Retrorsine	倒千里光碱	4-E5	351.4	2mg/ml	DMSO
NCRC02662	NP-258	155-58-8	Rhapontin		4-E6	420.4	2mg/ml	DMSO
NCRC02663	NP-275	564-20-5	Sclareolide, (3aR)-(+)-	香紫苏内酯	4-E7	250.4	2mg/ml	DMSO
NCRC02664	NP-305	3930-19-6	Streptonigrin	链黑霉素	4-E8	506.5	2mg/ml	DMSO
NCRC02665	NP-315	6429-04-5	Tetrahydropapaverine	(+/-)-四氢罂粟碱	4-E9	379.9	2mg/ml	DMSO
NCRC02666	NP-525	30220-46-3	Ingenol		4-E10	348.4	2mg/ml	DMSO
NCRC02667	NP-333	78164-00-8	Vineomycin A1	洒色霉素	4-E11	935	2mg/ml	DMSO
NCRC02668	NP-334	82-57-5	Visnagin	甲氧呋豆素	4-E12	230.2	2mg/ml	DMSO
NCRC02669	NP-337	632-85-9	Wogonin	汉黄芩素	4-F1	284.2	2mg/ml	DMSO
NCRC02670	NP-340	42422-68-4	Zearalanol, b -	赤霉醇	4-F2	322.4	2mg/ml	DMSO
NCRC02671	NP-049	20562-03-2	Chaconine, a -		4-F3	852.1	2mg/ml	DMSO
NCRC02672	NP-090	512-64-1	Echinomycin	棘霉素	4-F4	1101.3	2mg/ml	DMSO
NCRC02673	NP-091	476-66-4	Ellagic acid	鞣花酸	4-F5	302.2	2mg/ml	DMSO
NCRC02674	NP-095	490-46-0	Epicatechin, (-)-	表儿茶素	4-F6	290.3	2mg/ml	DMSO
NCRC02675	GR-312	58-58-2	Puromycin	嘌呤霉素	4-F7	471.5	2mg/ml	DMSO
NCRC02676	NP-116	471-53-4	Glycyrrhetinic acid, 18-b -		4-F8	470.7	2mg/ml	DMSO
NCRC02677	NP-119	126-07-8	Griseofulvin, (+)-	灰黄霉素	4-F9	352.8	2mg/ml	DMSO
NCRC02678	NP-146	21637-25-2	Isoquercitrine	异栎素	4-F10	464.3	2mg/ml	DMSO
NCRC02679	NP-163	525-79-1	Kinetin		4-F11	215.2	2mg/ml	DMSO
NCRC02680	NP-167	25999-20-6	Lasalocid A Na		4-F12	612.8	2mg/ml	DMSO
NCRC02681	NP-535	122-48-5	Vanillylacetone	姜酮	4-G1	194.2	2mg/ml	DMSO
NCRC02682	NP-274	515-03-7	Sclareol	香紫苏醇	4-G2	308.5	2mg/ml	DMSO
NCRC02683	NP-322	6138-41-6	Trigonelline HCl	盐酸胡芦巴碱	4-G3	173.6	2mg/ml	DMSO
NCRC02684	NP-327	69-33-0	Tubercidin	杀结核菌素	4-G4	266.3	2mg/ml	DMSO
NCRC02685	NP-330	7562-61-0	Usnic acid, (+)-	地衣酸	4-G5	344.3	2mg/ml	DMSO
NCRC02686	NP-335	3681-93-4	Vitexin	牡荆素	4-G6	432.3	2mg/ml	DMSO
NCRC02687	NP-002	480-44-4	Acacetine	金合欢素	4-G7	284.2	2mg/ml	DMSO
NCRC02688	NP-042	1405-37-4	Capreomycin sulfate	硫酸卷曲霉素	4-G8	750.8	2mg/ml	DMSO
NCRC02689	NP-044	461-05-2	Carnitine Cl, (±)-		4-G9	197.6	2mg/ml	DMSO
NCRC02690	NP-048	38821-53-3	Cephradine	头孢瑞丁	4-G10	349.4	2mg/ml	DMSO
NCRC02691	NP-523	17673-25-5	Phorbol		4-G11	364.4	2mg/ml	DMSO
NCRC02692	NP-131	51-56-9	Homatropine HBr	后马托品氢溴酸盐	4-G12	356.2	2mg/ml	DMSO
NCRC02693	NP-136	118-08-1	Hydrastine, D-b -	白毛莨碱	4-H1	383.4	2mg/ml	DMSO
NCRC02694	NP-162	82-02-0	Khellin	凯林	4-H2	260.3	2mg/ml	DMSO
NCRC02695	AC-227	134-63-4	Lobeline HCl		4-H3	373.9	2mg/ml	DMSO
NCRC02696	NP-522	484-12-8	Osthole	蛇床子素	4-H4	244.3	2mg/ml	DMSO
NCRC02697	NP-521	96829-58-2	Tetrahydrolipstatin	奥利司他	4-H5	495.8	2mg/ml	DMSO
NCRC02698	NP-205	13241-33-3	Neohesperidin	新橙皮甙	4-H6	610.5	2mg/ml	DMSO
NCRC02699	NP-211	128-62-1	Noscapine, (±)-	那可丁	4-H7	413.4	2mg/ml	DMSO
NCRC02700	NP-213	508-02-1	Oleanolic acid	齐墩果酸	4-H8	456.7	2mg/ml	DMSO
NCRC02701	NP-221	61-25-6	Papaverine HCl	盐酸罂树碱	4-H9	375.8	2mg/ml	DMSO
NCRC02702	NP-229	60-81-1	Phlorizine		4-H10	472.4	2mg/ml	DMSO
NCRC02703	NP-243	124-97-0	Protoveratrine B	原藜芦碱B	4-H11	809.9	2mg/ml	DMSO
NCRC02704	NP-254	50-55-5	Reserpine	利血平	4-H12	608.7	2mg/ml	DMSO
NCRC02705	NP-267	53003-10-4	Salinomycin	盐霉素	5-A1	751	2mg/ml	DMSO
NCRC02706	NP-554	298-81-7	Xanthotoxin	花椒毒素	5-A2	216.2	2mg/ml	DMSO
NCRC02707	NP-282	92-61-5	Scopoletin	东莨菪内酯	5-A3	192.2	2mg/ml	DMSO
NCRC02708	NP-297	126-17-0	Solanidine	龙葵次碱	5-A4	397.6	2mg/ml	DMSO
NCRC02709	NP-298	20562-02-1	Solanine, a -		5-A5	868.1	2mg/ml	DMSO
NCRC02710	NP-299	80-78-4	Solasodine	澳洲茄胺	5-A6	413.6	2mg/ml	DMSO
NCRC02711	NP-324	120-29-6	Tropine	莨菪碱	5-A7	141.2	2mg/ml	DMSO
NCRC02712	AC-746	57-94-3	D-Tubocurarine-chloride	D-氯化管箭毒碱	5-A8	681.7	2mg/ml	DMSO
NCRC02713	NP-520	607-91-0	Myristicin	肉豆蔻醚	5-A9	192.2	2mg/ml	DMSO
NCRC02714	NP-332	1617-90-9	Vincamine	长春胺	5-A10	354.5	2mg/ml	DMSO
NCRC02715	NP-007	15251-47-5	Anabasine HCl	盐酸八角枫碱	5-A11	162.2	2mg/ml	DMSO
NCRC02716	NP-409	134418-28-3	Andrographolide, dehydro-	脱水穿心莲内酯	5-A12	332.4	2mg/ml	DMSO
NCRC02717	NP-535	66-76-2	Dicoumarol	双香豆素	5-B1	336.3	2mg/ml	DMSO
NCRC02718	NP-016	63968-64-9	Artemisinin	青蒿素	5-B2	282.3	2mg/ml	DMSO
NCRC02719	NP-412	464-92-6	Asiatic acid	积雪草酸	5-B3	488.7	2mg/ml	DMSO
NCRC02720	NP-413	495-02-3	Auraptene	橙皮油素	5-B4	298.4	2mg/ml	DMSO
NCRC02721	NP-553	521-52-8	Vulpinic acid		5-B5	322.3	2mg/ml	DMSO
NCRC02722	NP-027	633-65-8	Berberine HCl	盐酸小檗碱	5-B6	371.8	2mg/ml	DMSO
NCRC02723	NP-414	477-90-7	Bergenin	岩白菜素	5-B7	346.3	2mg/ml	DMSO
NCRC02724	NP-034	491-80-5	Biochanin A	鸡豆黄素A	5-B8	284.3	2mg/ml	DMSO
NCRC02725	NP-416	107668-79-1	Bulleyaconitine A	草乌甲素	5-B9	643.8	2mg/ml	DMSO
NCRC02726	NP-418	469-83-0	Cafestol	咖啡醇	5-B10	316.4	2mg/ml	DMSO
NCRC02727	NP-419	81760-48-7	Cafestol acetate	咖啡醇乙酸盐	5-B11	358.5	2mg/ml	DMSO
NCRC02728	NP-420	3650-09-7	Carnosic acid	鼠尾草酸	5-B12	332.4	2mg/ml	DMSO
NCRC02729	NP-421	2468-21-5	Catharanthine base	长春质碱	5-C1	336.4	2mg/ml	DMSO
NCRC02730	NP-404	481-49-2	Cepharanthine	千金藤素	5-C2	606.7	2mg/ml	DMSO
NCRC02731	NP-422	35825-57-1	Cryptotanshinone	隐丹参酮	5-C3	296.4	2mg/ml	DMSO
NCRC02732	NP-423	15345-89-8	Dehydrokawain, 5,6-	5,6-去氢卡瓦胡椒素	5-C4	228.2	2mg/ml	DMSO
NCRC02733	NP-424	6559-91-7	Demethylepipodophyllotoxin, 4'-	4'-去甲基表鬼臼毒素	5-C5	400.4	2mg/ml	DMSO
NCRC02734	GR-311	50-07-7	Mitomycin C	丝裂霉素C	5-C6	334.3	2mg/ml	DMSO
NCRC02735	NP-518	495-85-2	Methysticin	麻醉椒苦素	5-C7	274.3	2mg/ml	DMSO
NCRC02736	NP-536	490-91-5	Thymoquinone	百里香醌	5-C8	164.2	2mg/ml	DMSO
NCRC02737	NP-428	N.F.	Dihydrotanshinone	二氢丹参酮	5-C9	278.3	2mg/ml	DMSO
NCRC02738	NP-533	527-73-1	Azomycin	硝基咪唑	5-C10	113.1	2mg/ml	DMSO
NCRC02739	NP-082	520-34-3	Diosmetine		5-C11	300.2	2mg/ml	DMSO
NCRC02740	NP-084	520-27-4	Diosmin	地奥斯明	5-C12	608.5	2mg/ml	DMSO
NCRC02741	NP-089	3604-87-3	Ecdysone	蜕皮激素	5-D1	464.6	2mg/ml	DMSO
NCRC02742	NP-430	5289-74-7	Ecdysone, b-	β-蜕皮激素	5-D2	480.6	2mg/ml	DMSO
NCRC02743	NP-431	N.F.	Euphorbiasteroid	续随二萜酯	5-D3	552.7	2mg/ml	DMSO
NCRC02744	NP-432	N.F.	Flavokawain A		5-D4	314.3	2mg/ml	DMSO
NCRC02745	NP-516	545-47-1	Lupinine	羽扇豆碱	5-D5	169.3	2mg/ml	DMSO
NCRC02746	NP-106	485-72-3	Formononetin	芒柄花黄素	5-D6	268.2	2mg/ml	DMSO
NCRC02747	NP-342	15291-75-5	Ginkgolide A	银杏内酯A	5-D7	408.4	2mg/ml	DMSO
NCRC02748	NP-435	26833-85-2	Harringtonine	粗榧碱	5-D8	531.6	2mg/ml	DMSO
NCRC02749	NP-127	520-33-2	Hesperetine	橙皮素	5-D9	302.2	2mg/ml	DMSO
NCRC02750	NP-128	520-26-3	Hesperidine	橙皮甙	5-D10	610.5	2mg/ml	DMSO
NCRC02751	NP-135	35354-74-6	Honokiol	厚朴酚	5-D11	266.3	2mg/ml	DMSO
NCRC02752	NP-437	77029-83-5	Hypocrellin A	竹红菌甲素A	5-D12	546.5	2mg/ml	DMSO
NCRC02753	NP-438	123940-54-5	Hypocrellin B	竹红菌甲素B	5-E1	528.5	2mg/ml	DMSO
NCRC02754	NP-439	N.F.	Lagochiline		5-E2	356.5	2mg/ml	DMSO
NCRC02755	NP-166	32854-75-4	Lappaconitine	刺乌头碱	5-E3	665.6	2mg/ml	DMSO
NCRC02756	NP-440	1180-71-8	Limonin	柠檬苦素	5-E4	470.5	2mg/ml	DMSO
NCRC02757	NP-442	18449-41-7	Madecassic acid	羟基积雪草酸	5-E5	504.7	2mg/ml	DMSO
NCRC02758	NP-181	528-43-8	Magnolol	厚朴酚	5-E6	266.3	2mg/ml	DMSO
NCRC02759	NP-443	519-02-8	Matrine	苦参碱	5-E7	248.4	2mg/ml	DMSO
NCRC02760	NP-191	13614-98-7	Minocycline	米诺环素	5-E8	493.9	2mg/ml	DMSO
NCRC02761	NP-202	10236-47-2	Naringin	川陈皮素	5-E9	580.5	2mg/ml	DMSO
NCRC02762	NP-445	1063-77-0	Nomilin	诺米林	5-E10	514.3	2mg/ml	DMSO
NCRC02763	NP-446	108664-98-8	Oxocafestol, 16-		5-E11	284.4	2mg/ml	DMSO
NCRC02764	NP-447	108664-99-9	Oxokahweol, 16-		5-E12	282.4	2mg/ml	DMSO
NCRC02765	NP-448	19666-76-3	Panaxadiol	人参二醇	5-F1	460.7	2mg/ml	DMSO
NCRC02766	NP-449	32791-84-7	Panaxatriol	人参三醇	5-F2	476.7	2mg/ml	DMSO
NCRC02767	NP-450	6159-55-3	Peganine	骆驼蓬碱	5-F3	188.2	2mg/ml	DMSO
NCRC02768	NP-232	7681-93-8	Pimaricin	纳他霉素	5-F4	665.7	2mg/ml	DMSO
NCRC02769	NP-238	518-28-5	Podophylotoxin		5-F5	414.4	2mg/ml	DMSO
NCRC02770	NP-451	28957-04-2	Rubescensin A	冬凌草甲素	5-F6	364.4	2mg/ml	DMSO
NCRC02771	NP-452	84-26-4	Rutaecarpine	吴茱萸次碱	5-F7	287.3	2mg/ml	DMSO
NCRC02772	NP-266	153-18-4	Rutin	芦丁	5-F8	664.5	2mg/ml	DMSO
NCRC02773	NP-453	493-48-1	Salsolidine	猪毛菜定	5-F9	207.3	2mg/ml	DMSO
NCRC02774	NP-454	101467-40-7	Salsoline	叉明草素	5-F10	193.2	2mg/ml	DMSO
NCRC02775	NP-270	481-06-1	Santonin	驱蛔素	5-F11	246.3	2mg/ml	DMSO
NCRC02776	NP-455	61281-38-7	Schisandrin A, R(+)-	五味子醇A	5-F12	416.5	2mg/ml	DMSO
NCRC02777	NP-456	61281-37-6	Schisandrin B, S(-)-	五味子醇B	5-G1	400.5	2mg/ml	DMSO
NCRC02778	NP-457	58546-56-8	Schisantherin A	五味子酯甲	5-G2	536.6	2mg/ml	DMSO
NCRC02779	NP-285	5610-40-2	Securinine	一叶秋碱	5-G3	217.3	2mg/ml	DMSO
NCRC02780	NP-458	6415-59-4	Sedanolide	新蛇床内酯	5-G4	194.1	2mg/ml	DMSO
NCRC02781	NP-291	22888-70-6	Silybine	水飞蓟宾	5-G5	482.4	2mg/ml	DMSO
NCRC02782	NP-459	65666-07-1	Silymarin	水飞蓟素	5-G6	482.4	2mg/ml	DMSO
NCRC02783	NP-293	115-53-7	Sinomenine	青藤碱	5-G7	329.4	2mg/ml	DMSO
NCRC02784	NP-296	13190-97-1	Solanesol	茄尼醇	5-G8	631.1	2mg/ml	DMSO
NCRC02785	NP-460	2182-14-1	Vindoline	文多灵	5-G9	456.5	2mg/ml	DMSO
NCRC02786	NP-461	71486-22-1	Vinorelbine base	长春瑞宾碱	5-G10	778.9	2mg/ml	DMSO
NCRC02787	NP-462	500-62-9	Yangonin	甲氧醉椒素	5-G11	258.3	2mg/ml	DMSO
NCRC02788	NP-028	484-20-8	Bergapten	佛手苷内酯	5-G12	216.2	2mg/ml	DMSO
NCRC02789	NP-030	473-98-3	Betulin	白桦脂醇	5-H1	442.7	2mg/ml	DMSO
NCRC02790	NP-062	483-10-3	Corynanthine	柯楠质	5-H2	354.4	2mg/ml	DMSO
NCRC02791	NP-066	485-35-8	Cytisine, (-)-	野靛碱	5-H3	190.2	2mg/ml	DMSO
NCRC02792	NP-301	6160-12-9	Spartein sulfate (-)-	硫酸司巴丁	5-H4	422.5	2mg/ml	DMSO
NCRC02793	NP-415	105748-59-2	Brassinin		5-H5	236.4	2mg/ml	DMSO
NCRC02794	NP-079	4382-33-6	Dihydrorobinetin	刺槐亭	5-H6	304.2	2mg/ml	DMSO
NCRC02795	NP-105	577-38-8	Flavanomarein		5-H7	450.2	2mg/ml	DMSO
NCRC02796	EI-254	125697-91-8	Lavendustin B		5-H8	365.4	2mg/ml	DMSO
NCRC02797	NP-101	518-17-2	Evodiamine	吴茱萸碱	5-H9	303.3	2mg/ml	DMSO
NCRC02798	NP-217	548-40-3	Oxyacanthine sulfate	硫酸尖刺碱	5-H10	704.8	2mg/ml	DMSO
NCRC02799	NP-109	548-83-4	Galangine		5-H11	270.2	2mg/ml	DMSO
NCRC02800	EI-185	125697-92-9	Lavendustin A		5-H12	381.4	2mg/ml	DMSO
NCRC02801	NP-080	18956-15-5	Dihydroxy-4'-methoxy-chalcone, 2',6'-	2',3'-二羟基-4'-甲氧基查耳酮	6-A1	270.2	2mg/ml	DMSO
NCRC02802	NP-110	35306-33-3	Gelsemine HCl	盐酸钩吻碱	6-A2	358.8	2mg/ml	DMSO
NCRC02803	NP-137	550-10-7	Hydrocotarnine HBr	溴化氢氢化可塔宁	6-A3	302.1	2mg/ml	DMSO
NCRC02804	NP-286	130-01-8	Senecionine	千里光宁	6-A4	335.1	2mg/ml	DMSO
NCRC02805	NP-287	480-81-9	Seneciphylline		6-A5	333.1	2mg/ml	DMSO
NCRC02806	NP-077	18051-16-6	Dihydrolysergol, 9,10-		6-A6	256.3	2mg/ml	DMSO
NCRC02807	NP-500	1397-89-3	Amphotericin B	两性霉素 B	6-A7	924.1	2mg/ml	DMSO
NCRC02808	NP-501	29883-15-6	Amygdalin	扁桃苷	6-A8	457.4	2mg/ml	DMSO
NCRC02809	NP-502	55869-99-3	Anisodamine	山莨菪碱	6-A9	386.3	2mg/ml	DMSO
NCRC02810	CC-101	38966-21-1	Aphidicolin	艾菲地可宁	6-A10	338.5	2mg/ml	DMSO
NCRC02811	NP-504	497-76-7	Arbutin	熊果苷	6-A11	272.3	2mg/ml	DMSO
NCRC02812	NP-276	549-23-5	Sclerotiorin		6-A12	390.8	2mg/ml	DMSO
NCRC02813	AP-302	9041-93-4	Bleomycin	博莱霉素	6-B1	1415.6	2mg/ml	DMSO
NCRC02814	NP-506	6377-18-0	Chartreusin	教酒菌素	6-B2	640.6	2mg/ml	DMSO
NCRC02815	NP-507	327-97-9	Chlorogenic acid	绿原酸	6-B3	354.3	2mg/ml	DMSO
NCRC02816	NP-112	21511-25-1	Geraldol		6-B4	300.2	2mg/ml	DMSO
NCRC02817	S-180	479-13-0	Coumestrol	考迈斯托醇	6-B5	268.2	2mg/ml	DMSO
NCRC02818	GR-207	1968-05-04	Diindolylmethane	3,3'-二吲哚甲烷	6-B6	246.3	2mg/ml	DMSO
NCRC02819	NP-510	1135-24-6	Ferulic acid	3-甲氧基-4-羟基肉桂酸	6-B7	194.2	2mg/ml	DMSO
NCRC02820	NP-531	24512-63-8	Geniposide	京尼平甙	6-B8	388.4	2mg/ml	DMSO
NCRC02821	NP-465	7729-23-9	Hirsutine	毛钩藤碱	6-B9	368.5	2mg/ml	DMSO
NCRC02822	NP-512	700-06-1	Indole-3-carbinol	吲哚-3-甲醇	6-B10	147.2	2mg/ml	DMSO

## Sheet: FDA-approved
#	Location	Cat #	Name	CAS	MW	Conc	ID#
1	1-A2	DL-552	Moroxydine HCl	3160-91-6	207.664	10 mmol	748
2	1-A3	A-190	Clindamycin HCl	21462-39-5	424.991	10 mmol	445
3	1-A4	DL-567	Felbamate	25451-15-4	238.2	10 mmol	448
4	1-A5	A-195	Cyclosporin a	59865-13-3	1202.64	10 mmol	70
5	1-A6	DL-568	Donepezil HCl	120011-70-3	416	10 mmol	68
6	1-A7	A-240	Lincomycin	154-21-2	406.545	10 mmol	290
7	1-A8	A245	Lomofungin	26786-84-5	314.257	10 mmol	349
8	1-A9	A-249	Mycophenolic acid	24280-93-1	320.345	10 mmol	481
9	1-A10	A-256	Novobiocin Na	1476-53-5	612.639	10 mmol	513
10	1-A11	A-275	Rapamycin	53123-88-9	914.197	10 mmol	608
11	1-B2	A-280	Spectinomycin	21736-83-4	332.357	10 mmol	632
12	1-B3	AC-104	Bepridil	74764-40-2	413	10 mmol	511
13	1-B4	AC-105	Amiodarone	1951-25-3	645.324	10 mmol	96
14	1-B5	AC-108	Nicardipine	54527-84-3	516	10 mmol	497
15	1-B6	AC-109	Pimozide	2062-78-4	461.56	10 mmol	425
16	1-B7	AC-110	Loperamide	34552-83-5	513	10 mmol	740
17	1-B8	AC-116	Fluspirilene	1841-19-6	475.587	10 mmol	236
18	1-B9	AC-117	Tolbutamide	64-77-7	270.353	10 mmol	693
19	1-B10	AC-118	Pinacidil	85371-64-8	245.33	10 mmol	53
20	1-B11	AC-120	Glipizide	29094-61-9	445.544	10 mmol	437
21	1-C2	AC-121	PhentolamineHCl	73-05-2	317.8	10 mmol	420
22	1-C3	AC-122	Quinine	6119-47-7	360.9	10 mmol	595
23	1-C4	AC-123	Flufenamic acid	530-78-9	281.236	10 mmol	204
24	1-C5	AC-124	Propafenone	54063-53-5	341.5	10 mmol	565
25	1-C6	AC-125	Phenytoin	57-41-0	252.275	10 mmol	546
26	1-C7	AC-127	Procainamide	614-39-1	271.8	10 mmol	559
27	1-C8	AC-128	Lidocaine	6108-05-0	270.8	10 mmol	284
28	1-C9	AC-130	Flecainide	54143-56-5	474.4	10 mmol	112
29	1-C10	DL-569	Rosiglitazone maleate	155141-29-0	473.5	10 mmol	545
30	1-C11	DL-570	Amantadine HCl	665-66-7	187.7	10 mmol	389
31	1-D2	AC-138	Oxymetazoline HCl	2315-02-8	260.382	10 mmol	350
32	1-D3	AC-142	Ifenprodil	23210-56-2	325.455	10 mmol	273
33	1-D4	AC-144	Naftopidil 2HCl	57149-07-2	392.502	10 mmol	485
34	1-D5	AC-146	Prazosin HCl	19216-56-9	419.8	10 mmol	554
35	1-D6	AC-152	Clonidine HCl	4205-91-8	266.5	10 mmol	469
36	1-D7	AC-153	Guanabenz acetate	5051-62-7	231.086	10 mmol	12
37	1-D8	AC-154	Rilmenidine hemifumarate	54187-04-1	180.252	10 mmol	629
38	1-D9	DL-571	Buphenine	849-55-8	335.9	10 mmol	644
39	1-D10	AC-161	Yohimbine HCl	146-48-5	390.9	10 mmol	735
40	1-D11	AC-164	Dihydroergotamine mesylate	11032-41-0	583.693	10 mmol	432
41	1-E2	AC-165	Nicergoline	27848-84-6	484.397	10 mmol	575
42	1-E3	DL-564	Emtricitabine	143491-57-0	247.25	10 mmol	757
43	1-E4	AC-169	Betaxolol HCl	63659-19-8	307.437	10 mmol	179
44	1-E5	AC-171	Practolol	6673-35-4	266.343	10 mmol	126
45	1-E6	AC-172	Timolol maleate (s)	26921-17-5	316.425	10 mmol	686
46	1-E7	AC-173	Xamoterol hemifumarate	73210-73-8	339.395	10 mmol	733
47	1-E8	AC-174	Clenbuterol	37148-27-9	277.196	10 mmol	90
48	1-E9	AC-175	Procaterol hcl	62929-91-3	290.365	10 mmol	561
49	1-E10	AC-176	Salbutamol sulfate	51022-70-9	239.317	10 mmol	643
50	1-E11	AC-181	Pindolol	13523-86-9	248.328	10 mmol	125
51	1-F2	AC-183	Cimaterol	54239-37-1	219.289	10 mmol	374
52	1-F3	AC-185	Dobutamine HCl	49745-95-1	301.389	10 mmol	429
53	1-F4	AC-189	Pronethalol HCl	51-02-5	229.325	10 mmol	564
54	1-F5	AC-192	Sotalol HCl	959-24-0	272.369	10 mmol	616
55	1-F6	AR-111	Maprotiline HCl	10347-81-6	277.413	10 mmol	588
56	1-F7	AC-194	Nisoxetine HCl	57754-86-6	271.362	10 mmol	507
57	1-F8	DL-553	Canthaxanthin	514-78-3	564.859	10 mmol	745
58	1-F9	AC-214	Pilocarpine HCl	54-71-7	208.262	10 mmol	102
59	1-F10	AC-218	Ipratropium Br	22254-24-6	332.467	10 mmol	225
60	1-F11	AC-220	Pirenzepine 2HCl	28797-61-7	351.412	10 mmol	158
61	1-G2	AC-221	Telenzepine 2HCl	147416-96-4	370.477	10 mmol	672
62	1-G3	AC-222	Tropicamide	1508-75-4	284.361	10 mmol	714
63	1-G4	AC-232	Pancuronium Br	15500-66-0	572.879	10 mmol	532
64	1-G5	AC-238	Ivermectin	70288-86-7	875.117	10 mmol	48
65	1-G6	AC-241	Physostigmine sulfate	64-47-1	275.354	10 mmol	41
66	1-G7	DL-554	Nialamide	51-12-7	298.347	10 mmol	749
67	1-G8	AC-250	Haloperidol HCl	52-86-8	375.874	10 mmol	78
68	1-G9	AC-259	Piribedil HCl	78213-63-5	298.347	10 mmol	312
69	1-G10	AC-277	Mepyramine maleate	59-33-6	285.392	10 mmol	452
70	1-G11	AC-279	Trans-triprolidine HCl	6138-79-0	278.401	10 mmol	704
71	1-H2	AC-280	Cimetidine	51481-61-9	252.343	10 mmol	379
72	1-H3	AC-282	Tiotidine	69014-14-8	312.421	10 mmol	689
73	1-H4	DL-555	Zonisamide	68291-97-4	212.229	10 mmol	756
74	1-H5	DL-556	Zoledronic acid	118072-93-8	272.092	10 mmol	755
75	1-H6	AC-322	Naltrexone HCl	16676-29-2	341.411	10 mmol	46
76	1-H7	DL-560	zolmitriptan	139264-17-8	303.408	10 mmol	461
77	1-H8	AC-408	Memantine HCl	19982-08-2	179.308	10 mmol	383
78	1-H9	AC-439	Aniracetam	72432-10-1	219.242	10 mmol	113
79	1-H10	AC-501	Riluzole HCl	1744-22-5	234.201	10 mmol	631
80	1-H11	AC-508	Propofol	2078-54-8	178.277	10 mmol	593
81	2-A2	AC-554	Mianserin hcl	21535-47-7	264.374	10 mmol	305
82	2-A3	AC-615	Aminophylline	317-34-0	180.167	10 mmol	86
83	2-A4	AC-626	Furafylline	80288-49-9	260.254	10 mmol	292
84	2-A5	DL-561	nateglinide	105816-04-4	317.432	10 mmol	566
85	2-A6	AC-729	Isoproterenol HCl (rac)	51-30-9	211.263	10 mmol	23
86	2-A7	AC-734	Acetylcholine Cl	60-31-1	146.211	10 mmol	50
87	2-A8	AC-735	Atropine sulfate	55-48-1	289.378	10 mmol	506
88	2-A9	AC-737	Decamethonium 2Br	541-22-0	258.495	10 mmol	550
89	2-A10	AC-741	Mecamylamine HCl	826-39-1	167.297	10 mmol	143
90	2-A11	AC-743	Neostigmine Br	114-80-7	223.297	10 mmol	496
91	2-B2	AC-745	Strychnine HCl	1421-86-9	334.422	10 mmol	652
92	2-B3	AC-746	Tubocurarine Cl (+)	57-94-3	609.749	10 mmol	716
93	2-B4	AC-747	Butaclamol (+)	55528-07-9	361.532	10 mmol	261
94	2-B5	AC-748	Apomorphine r (-)	314-19-2	267.331	10 mmol	495
95	2-B6	AC-749	Chlorpromazine HCl	69-09-0	318.871	10 mmol	366
96	2-B7	AC-751	Domperidone	57808-66-9	425.922	10 mmol	239
97	2-B8	AC-753	Fluphenazine 2HCl	146-56-5	437.531	10 mmol	232
98	2-B9	AC-755	Pergolide mesylate	66104-23-2	314.496	10 mmol	415
99	2-B10	AC-757	Raclopride l-tartrate s(-)	84225-95-6	347.244	10 mmol	603
100	2-B11	AC-758	Risperidone	106266-06-2	410.496	10 mmol	622
101	2-C2	AC-760	Sulpiride s (-)	23672-07-3	341.432	10 mmol	663
102	2-C3	AC-763	Diphenhydramine HCl	147-24-0	255.363	10 mmol	282
103	2-C4	AC-765	Promethazine HCl	58-33-3	284.426	10 mmol	563
104	2-C5	AC-766	Ranitidine HCl	66357-59-3	314.409	10 mmol	613
105	2-C6	AC-770	Naltrindole HCl	111469-81-9	414.509	10 mmol	490
106	2-C7	AC-806	Idazoxan	79944-56-2	204.23	10 mmol	395
107	2-C8	AC-807	Spiperone	749-02-0	395.481	10 mmol	636
108	2-C9	AC-808	Epinephrine-(+)-tartrate l (-)	51-40-1	169.182	10 mmol	159
109	2-C10	AC-809	Xylazine HCl	7361-61-7	220.339	10 mmol	734
110	2-C11	AC-810	Norepinephrine-(+)-tartrate l (-)	50-40-1	319.271	10 mmol	741
111	2-D2	DL-557	Quetiapine fumarate	111974-72-2	883.107	10 mmol	751
112	2-D3	AC-812	Alprenolol HCl	13707-88-5	249.356	10 mmol	69
113	2-D4	AC-813	Imipramine HCl	113-52-0	280.417	10 mmol	428
114	2-D5	AC-814	Amoxapine	14028-44-5	313.79	10 mmol	547
115	2-D6	AC-834	Mesulergine HCl	64795-35-3	362.498	10 mmol	473
116	2-D7	DL-558	Amfebutamone	34911-55-2	239.748	10 mmol	742
117	2-D8	AC-840	Metoclopramide HCl	7232-21-5	299.803	10 mmol	241
118	2-D9	AC-858	Naltriben methanesulfonate hydrate	111555-58-9	511.6	10 mmol	489
119	2-D10	DL-124	Vitamin a (acetate)	68-26-8	328.499	10 mmol	732
120	2-D11	AC-891	Levallorphan tartrate	71-82-9	283.417	10 mmol	190
121	2-E2	AC-893	Nalbuphine HCl	59052-16-3	357.454	10 mmol	427
122	2-E3	AC-911	Carbamylcholine Cl	51-83-2	147.199	10 mmol	335
123	2-E4	AC-912	Carbamyl-beta-methylcholine Cl	590-63-6	161.226	10 mmol	332
124	2-E5	AC-915	Butyrylcholine Cl	2963-78-2	174.265	10 mmol	277
125	2-E6	AC-925	Famotidine	76824-35-6	337.446	10 mmol	456
126	2-E7	AC-928	Terfenadine	50679-08-8	471.689	10 mmol	678
127	2-E8	AC-986	Isoniazid	54-85-3	137.142	10 mmol	15
128	2-E9	AC-993	Ticlopidine HCl	53885-35-1	263.791	10 mmol	685
129	2-E10	DL-246	Amorolfine	78613-35-1	317.519	10 mmol	98
130	2-E11	DL-247	Clemastine fumarate	14976-57-9	343.9	10 mmol	434
131	2-F2	DL-248	Vardenafil	224785-90-4	488.613	10 mmol	721
132	2-F3	DL-249	Linezolid	165800-03-3	337.354	10 mmol	289
133	2-F4	DL-250	Docetaxil	114977-28-5	807.9	10 mmol	84
134	2-F5	DL-251	Olopatadine	113806-05-6	337.422	10 mmol	246
135	2-F6	DL-258	Manidipine	120092-68-4	610.716	10 mmol	472
136	2-F7	DL-252	Tolcapone	134308-13-7	273.247	10 mmol	694
137	2-F8	DL-253	Gestrinone	16320-04-0	308.424	10 mmol	406
138	2-F9	DL-254	Olmesartan	144689-63-4	558.599	10 mmol	519
139	2-F10	DL-255	Nisoldipine	63675-72-9	388.424	10 mmol	505
140	2-F11	DL-256	Lacidipine	103890-78-4	455.556	10 mmol	130
141	2-G2	DL-257	Olanzapine	132539-06-1	312.44	10 mmol	516
142	2-G3	G-226	Lovastatin	75330-75-5	404.552	10 mmol	582
143	2-G4	NA-137	Lamotrigine	84057-84-1	256.096	10 mmol	131
144	2-G5	DL-572	Azathioprine	446-86-6	277.3	10 mmol	607
145	2-G6	DL-261	Sildenafil	139755-83-2	474.586	10 mmol	634
146	2-G7	DL-262	Atovaquone	95233-18-4	366.848	10 mmol	140
147	2-G8	DL-208	Sertaconazole	99592-32-2	437.778	10 mmol	657
148	2-G9	DL-191	Cefepime	88040-23-7	480.568	10 mmol	339
149	2-G10	DL-178	Aripiprazole	129722-12-9	448.397	10 mmol	133
150	2-G11	DL-264	Candesartan	139481-59-7	440.465	10 mmol	298
151	2-H2	DL-101	Butenafine	101828-21-1	317.478	10 mmol	276
152	2-H3	DL-200	Dorzolamide	120279-95-0	324.442	10 mmol	270
153	2-H4	DL-212	Escitalopram	128196-01-0	324.402	10 mmol	199
154	2-H5	DL-209	Eprosartan	133040-01-4	424.523	10 mmol	160
155	2-H6	DL-119	Sodium phenylacetate	114-70-5	158.134	10 mmol	752
156	2-H7	EI-378	Ozagrel	82571-53-7	228.253	10 mmol	750
157	2-H8	DL-217	Entacapone	130929-57-6	305.293	10 mmol	156
158	2-H9	AP-302	Bleomycin sulfate	9041-93-4	1415.58	10 mmol	210
159	2-H10	AR-100	Bopindolol malonate	62658-64-4	380.491	10 mmol	215
160	2-H11	AR-102	Guanfacine HCl	29520-14-7	282.559	10 mmol	8
161	3-A2	AR-103	Tizanidine HCl	51322-75-9	253.715	10 mmol	690
162	3-A3	DL-549	Meglumine	3521-84-4	195.217	10 mmol	182
163	3-A4	AR-107	Propranolol HCl s(-)	4199-10-04	295.8	10 mmol	596
164	3-A5	AR-112	Carvedilol	72656-09-3	406.486	10 mmol	338
165	3-A6	DL-223	Cerivastatin	145599-86-6	459.563	10 mmol	329
166	3-A7	AW8655	Aclarubicin	57576-44-0	811.888	10 mmol	5
167	3-A8	B-100	Flumazenil	78755-81-4	303.296	10 mmol	205
168	3-A9	GR-103	Fenretinide	65646-68-6	391.558	10 mmol	482
169	3-A10	DL-269	Gefitinib	184475-35-2	446.913	10 mmol	378
170	3-A11	DL-270	Ibudilast	50847-11-5	230.312	10 mmol	353
171	3-B2	DL-271	Imatinib	152459-95-5	493.617	10 mmol	402
172	3-B3	DL-548	Idarubicin	58957-92-9	497.506	10 mmol	253
173	3-B4	DL-273	Montelukast	158966-92-8	586.199	10 mmol	459
174	3-B5	EI-240	Deprenyl	14611-52-0	223.7	10 mmol	655
175	3-B6	DL-275	Vatalanib	212141-54-3	346.822	10 mmol	722
176	3-B7	CT-100	Fumagillin	23110-15-8	458.557	10 mmol	287
177	3-B8	DL-573	Exemestane	107868-30-4	296.4	10 mmol	32
178	3-B9	PG-007	Dinoprostone	363-24-6	352.475	10 mmol	262
179	3-B10	DL-276	Metformin	657-24-9	129.166	10 mmol	2
180	3-B11	DL-277	Anagrelide	68475-42-3	256.093	10 mmol	103
181	3-C2	DL-278	Dofetilide	115256-11-6	441.572	10 mmol	146
182	3-C3	DL-279	Erlotinib	183321-74-6	393.446	10 mmol	196
183	3-C4	AC-227	Lobeline	90-69-7	337.466	10 mmol	315
184	3-C5	NS-520	Melatonin	73-31-4	232.285	10 mmol	187
185	3-C6	PG-008	Dinoprost	551-11-1	354.491	10 mmol	141
186	3-C7	EI-233	HA1077	103745-39-7	364.3	10 mmol	457
187	3-C8	C-106	Hydroxytacrine maleate	112964-99-5	214.269	10 mmol	227
188	3-C9	C-109	Oxotremorine sesquifumarate	17360-35-9	206.29	10 mmol	344
189	3-C10	C-110	Tacrine HCl	1684-40-8	198.27	10 mmol	665
190	3-C11	C-112	Gallamine triethiodide	65-29-2	510.831	10 mmol	352
191	3-D2	C-115	Galanthamine HBr	1953-04-4	287.362	10 mmol	348
192	3-D3	CA-200	Amiloride	2016-88-8	266.1	10 mmol	85
193	3-D4	CA-202	Amlodipine	88150-42-9	408.886	10 mmol	97
194	3-D5	CA-205	Diltiazem	33286-22-5	451	10 mmol	477
195	3-D6	CA-210	Nifedipine	21829-25-4	346.343	10 mmol	573
196	3-D7	CA-211	Nimodipine	66085-59-4	418.451	10 mmol	142
197	3-D8	CA-212	Nitrendipine	39562-70-4	360.37	10 mmol	508
198	3-D9	CA-215	Verapamil	23313-68-0	491.1	10 mmol	725
199	3-D10	CA-216	Niguldipine HCl	113317-61-6	646.2	10 mmol	128
200	3-D11	CA-225	Flunarizine-2HCl	30484-77-6	477.4	10 mmol	211
201	3-E2	CA-234	Gabapentin	60142-96-3	171.241	10 mmol	341
202	3-E3	CA-236	Felodipine	72509-76-3	384.262	10 mmol	174
203	3-E4	CA-237	Cilnidipine	132203-70-4	492.533	10 mmol	372
204	3-E5	CA-305	Phenoxybenzamine HCl	63-92-3	340.3	10 mmol	417
205	3-E6	CA-310	Trifluoperazine 2HCl	440-17-5	480.4	10 mmol	708
206	3-E7	DL-218	Denbufylline	57076-71-8	320.395	10 mmol	283
207	3-E8	DL-131	Miltefosine	58066-85-6	407.579	10 mmol	369
208	3-E9	DL-281	Latanoprost	130209-82-4	432.606	10 mmol	168
209	3-E10	CM-109	Ouabain	11018-89-6	728.8	10 mmol	279
210	3-E11	CM-112	Clopamide	636-54-4	345.851	10 mmol	471
211	3-F2	CN-244	Molsidomine	25717-80-0	242.236	10 mmol	455
212	3-F3	CR110	Pravadoline	92623-83-1	378.475	10 mmol	410
213	3-F4	CT110	Tranilast	53902-12-8	327.34	10 mmol	702
214	3-F5	DL-574	Alfuzosin	81403-80-7	389.4	10 mmol	610
215	3-F6	D-102	Bromocriptine mesylate	22260-51-1	654.61	10 mmol	238
216	3-F7	D-107	Clozapine	5786-21-0	326.832	10 mmol	26
217	3-F8	D-108	Clothiapine	2058-52-8	343.881	10 mmol	19
218	3-F9	DL-575	Acitretin	55079-83-9	326.4	10 mmol	599
219	3-F10	D-111	Remoxipride	73220-03-8	371.277	10 mmol	615
220	3-F11	DM100	Calcifediol	19356-17-3	400.651	10 mmol	280
221	3-G2	DM200	Calcitriol	32222-06-3	416.65	10 mmol	285
222	3-G3	EI-107	Ketoconazole	65277-42-1	531.443	10 mmol	82
223	3-G4	EI-114	Oxatomide	60607-34-3	426.566	10 mmol	525
224	3-G5	EI-121	Disodium cromoglycate	15826-37-6	512.341	10 mmol	746
225	3-G6	EI-125	Capsaicin	404-86-4	305.421	10 mmol	310
226	3-G7	EI-126	Dexamethasone	50-02-2	392.472	10 mmol	551
227	3-G8	EI-127	Dipyridamole	58-32-2	504.638	10 mmol	314
228	3-G9	EI-128	Ethacrynic acid	58-54-8	303.144	10 mmol	321
229	3-G10	EI-131	Indomethacin	53-86-1	357.797	10 mmol	480
230	3-G11	EI-133	Naproxen	22204-53-1	230.266	10 mmol	492
231	3-H2	EI-160	Clofibrate	637-07-0	242.705	10 mmol	466
232	3-H3	EI-164	Ibuprofen	15687-27-1	206.287	10 mmol	435
233	3-H4	EI-165	Benserazide HCl	322-35-0	257.248	10 mmol	170
234	3-H5	EI-166	Debrisoquin sulfate	581-88-4	175.235	10 mmol	214
235	3-H6	DL-576	Actarit	18699-02-0	193.2	10 mmol	67
236	3-H7	EI-168	Bumetanide	28395-03-1	364.423	10 mmol	27
237	3-H8	EI-180	Neomycin sulfate	1405-10-3	614.655	10 mmol	494
238	3-H9	EI-206	Auranofin	34031-32-8	678.493	10 mmol	758
239	3-H10	EI-213	Captopril	62571-86-2	217.289	10 mmol	311
240	3-H11	EI-216	Docebenone	80809-81-0	326.44	10 mmol	453
241	4-A2	EI-217	Tranylcypromine	1986-47-6	133.195	10 mmol	705
242	4-A3	EI-219	Piroxicam	36322-90-4	331.353	10 mmol	169
243	4-A4	DL-577	Moxifloxacin HCl	151096-09-2	437.9	10 mmol	286
244	4-A5	EI-249	Troleandomycin	2751-09-9	813.989	10 mmol	713
245	4-A6	EI-265	Carbidopa	28860-95-9	226.234	10 mmol	336
246	4-A7	EI-287	Nimesulide	51803-78-2	308.315	10 mmol	129
247	4-A8	EI-288	Ketoprofen	22071-15-4	254.288	10 mmol	83
248	4-A9	EI-292	Meloxicam	71125-38-7	351.405	10 mmol	242
249	4-A10	EI-318	Terbinafine HCl	91161-71-6	291.44	10 mmol	759
250	4-A11	EI320	Sodium phenylbutyrate	1716-12-7	186.188	10 mmol	753
251	4-B2	FR-111	Ergothioneine	497-30-3	229.303	10 mmol	194
252	4-B3	FR-112	Ambroxol	18683-91-5	378.109	10 mmol	77
253	4-B4	FR114	Idebenone	58186-27-9	338.448	10 mmol	431
254	4-B5	G-233	Mevastatin	73573-88-3	390.524	10 mmol	297
255	4-B6	G-244	Simvastatin	79902-63-9	418.579	10 mmol	638
256	4-B7	G-430	Suramin sodium	129-46-4	1291.25	10 mmol	664
257	4-B8	DL-282	Goserelin acetate	145781-92-6	1269.44	10 mmol	447
258	4-B9	DL-283	Guaiacol	90-05-1	124.141	10 mmol	249
259	4-B10	GR-100	Retinoic acid	302-79-4	300.445	10 mmol	617
260	4-B11	GR-210	Troglitazone	97322-87-7	441.55	10 mmol	712
261	4-C2	GR-211	Bezafibrate	41859-67-0	361.829	10 mmol	183
262	4-C3	GR243	Raloxifene HCl	82640-04-8	473.596	10 mmol	609
263	4-C4	GR-301	Camptothecin	7689-03-4	348.362	10 mmol	288
264	4-C5	GR-305	Plicamycin	18378-89-7	1085.17	10 mmol	570	antitumor
265	4-C6	GR-306	Rifampicin	38776-75-9	822.961	10 mmol	760
266	4-C7	GR-307	Etoposide	33419-42-0	588.571	10 mmol	367
267	4-C8	GR-311	Mitomycin c	50-07-7	334.335	10 mmol	387
268	4-C9	GR-312	Puromycin 2HCl	58-58-2	544.4	10 mmol	600
269	4-C10	GR-314	Delavirdine mesylate	147221-93-0	456.571	10 mmol	269
270	4-C11	GR-316	10-hydroxycamptothecin	64439-81-2	364.361	10 mmol	13
271	4-D2	GR-318	Daunorubicin HCl	23541-50-6	527.533	10 mmol	191
272	4-D3	GR-319	Doxorubicin HCl	25316-40-9	580	10 mmol	66
273	4-D4	DL-578	Cetirizine 2HCl	83881-52-1	461.8	10 mmol	668
274	4-D5	DL-284	Lapatinib	388082-78-8	581.07	10 mmol	165
275	4-D6	DL-285	Methyl salicylate	119-36-8	152.151	10 mmol	73
276	4-D7	GR-240	Pioglitazone	112529-15-4	356.447	10 mmol	162
277	4-D8	DL-287	Pranlukast	103177-37-3	481.515	10 mmol	209
278	4-D9	DL-288	Rivastigmine	123441-03-2	250.344	10 mmol	626
279	4-D10	DL-289	Rofecoxib	162011-90-7	314.363	10 mmol	633
280	4-D11	DL-236	Ergotamine D-tartrate	379-79-3	581.677	10 mmol	185
281	4-E2	DL-291	Sulindac	38194-50-2	356.419	10 mmol	662
282	4-E3	DL-292	Valproic acid	99-66-1	144.216	10 mmol	720
283	4-E4	DL-547	Calcipotriene	112965-21-6	412.618	10 mmol	281
284	4-E5	DL-294	Zafirlukast	107753-78-6	575.689	10 mmol	736
285	4-E6	DL-295	Zileuton	111406-87-2	236.294	10 mmol	739
286	4-E7	PR-118	Pentamidine	100-33-4	340.429	10 mmol	408
287	4-E8	DL-297	Bortezomib	179324-69-7	384.246	10 mmol	218
288	4-E9	DL-161	Bambuterol	81732-65-2	367.449	10 mmol	166
289	4-E10	DL-186	Fentiazac	18046-21-4	329.808	10 mmol	107
290	4-E11	J120	Mephenytoin	50-12-4	218.258	10 mmol	399
291	4-F2	KC-115	Diazoxide	364-98-7	230.674	10 mmol	322
292	4-F3	KC-120	Glyburide	10238-21-8	494.014	10 mmol	441
293	4-F4	KC-125	Minoxidil	38304-91-5	209.253	10 mmol	404
294	4-F5	KC-135	Tolazamide	1156-19-0	311.406	10 mmol	692
295	4-F6	KC-152	Nicorandil	65141-46-0	211.179	10 mmol	574
296	4-F7	DL-298	Bexarotene	153559-49-0	348.49	10 mmol	181
297	4-F8	DL-579	Tranexamic acid	1197-18-8	157.2	10 mmol	231
298	4-F9	DL-299	Celecoxib	169590-42-5	381.379	10 mmol	328
299	4-F10	DL-172	Levetiracetam	102767-28-2	170.213	10 mmol	222
300	4-F11	DL-300	Letrozole	112809-51-5	285.311	10 mmol	180
301	4-G2	DL-301	Abamectin	71751-41-2	873.1	10 mmol	3
302	4-G3	DL-222	Alfacalcidol	41294-56-8	400.651	10 mmol	63
303	4-G4	DL-151	Anethole-trithione (anetholtrithion)	532-11-6	240.367	10 mmol	110
304	4-G5	DL-144	Anastrozole	120511-73-1	293.374	10 mmol	104
305	4-G6	DL-162	Bicalutamide	90357-06-5	430.381	10 mmol	186
306	4-G7	DL-180	Clodronate disodium	10596-23-3	244.893	10 mmol	465
307	4-G8	DL-102	Clindamycin palmitate	24729-96-2	424.991	10 mmol	454
308	4-G9	GR-328	Vorinostat	149647-78-9	264.3	10 mmol	343
309	4-G10	DL-302	Didanosine	69655-05-6	236.232	10 mmol	358
310	4-G11	DL-199	Dolasetron	115956-12-2	324.383	10 mmol	235
311	4-H2	DL-192	Enalaprilat	76420-72-9	348.402	10 mmol	115
312	4-H3	DL-108	Fluvastatin Na	93957-54-1	411.478	10 mmol	259
313	4-H4	DL-155	Fosinopril	98048-97-6	563.677	10 mmol	267
314	4-H5	DL-215	Gemcitabine HCl	95058-81-4	263.203	10 mmol	392
315	4-H6	DL-243	Ginkgolide a	15291-75-5	408.409	10 mmol	416
316	4-H7	DL-166	Granisetron	109889-09-0	312.418	10 mmol	474
317	4-H8	DL-105	Nedaplatin	95734-82-0	303.188	10 mmol	493
318	4-H9	DL-303	Oxaliplatin	61825-94-3	397.302	10 mmol	524
319	4-H10	DL-174	Anethole, trans-	104-46-1	148.207	10 mmol	703
320	4-H11	DL-546	Atazanavir	198904-31-3	704.874	10 mmol	743
321	5-A2	DL-545	Mycophenolate mofetil	128794-94-5	433.506	10 mmol	11
322	5-A3	DL-544	Etoricoxib	202409-33-4	358.849	10 mmol	412
323	5-A4	DL-103	Clofarabine	123318-82-1	303.682	10 mmol	4
324	5-A5	DL-219	Cabergoline	81409-90-7	451.617	10 mmol	278
325	5-A6	DL-207	Dilazep	35898-87-4	604.704	10 mmol	540
326	5-A7	DL-213	Ibandronate	114084-78-5	319.234	10 mmol	230
327	5-A8	DL-202	Imipenem	64221-86-9	299.351	10 mmol	413
328	5-A9	DL-156	Lomustine	13010-47-4	233.7	10 mmol	375
329	5-A10	DL-543	Iloprost	78919-13-8	360.498	10 mmol	359
330	5-A11	DL-244	Lomerizine HCl	101477-55-8	468.549	10 mmol	346
331	5-B2	DL-138	Lofexidine	21498-08-8	259.137	10 mmol	325
332	5-B3	DL-167	Meropenem	96036-03-2	383.47	10 mmol	458
333	5-B4	DL-205	Nifekalant HCl	130636-43-0	405.458	10 mmol	503
334	5-B5	DL-309	Octreotide	83150-76-9	1019.26	10 mmol	206
335	5-B6	DL-194	Oseltamivir	196618-13-0	312.413	10 mmol	522
336	5-B7	DL-196	Pamidronic acid	40391-99-9	235.071	10 mmol	531
337	5-B8	DL-197	Pramipexole	104632-26-0	211.331	10 mmol	172
338	5-B9	DL-310	Triptorelin	57773-63-4	1311.48	10 mmol	711
339	5-B10	NP-526	Rifamycin sv	6998-60-3	696.779	10 mmol	584
340	5-B11	DL-198	Risedronic acid	105462-24-6	283.116	10 mmol	618
341	5-C2	DL-187	Rocuronium bromide	119302-91-9	529.79	10 mmol	630
342	5-C3	DL-148	Ricobendazole	54029-12-8	281.336	10 mmol	621
343	5-C4	DL-176	Sulbactam	68373-14-8	233.245	10 mmol	656
344	5-C5	DL-143	Thiamphenicol glycinate	2393-92-2	413.279	10 mmol	682
345	5-C6	DL-175	Tulobuterol	41570-61-0	227.736	10 mmol	717
346	5-C7	NP-461	Vinorelbine	71486-22-1	778.954	10 mmol	730
347	5-C8	DL-220	Vindesine	53643-48-4	753.947	10 mmol	729
348	5-C9	DL-210	Salmeterol	89365-50-4	415.578	10 mmol	645
349	5-C10	T-117	Vincristine sulfate	2068-78-2	824.98	10 mmol	728
350	5-C11	DL-312	Acemetacin	53164-05-9	415.834	10 mmol	49
351	5-D2	DL-313	Acetylsalicylic acid	50-78-2	180.162	10 mmol	57
352	5-D3	DL-314	Acipimox	51037-30-0	154.126	10 mmol	58
353	5-D4	DL-315	Aceclofenac	89796-99-6	354.192	10 mmol	45
354	5-D5	DL-316	Acycloguanosine	59277-89-3	225.209	10 mmol	59
355	5-D6	DL-317	3'-azido-3'-deoxythymidine	30516-87-1	267.246	10 mmol	16
356	5-D7	DL-318	Allopurinol	315-30-0	136.114	10 mmol	65
357	5-D8	PR-123	Alendronate	121268-17-5	248.09	10 mmol	62
358	5-D9	DL-320	Altretamine	645-05-6	210.284	10 mmol	548
359	5-D10	DL321	Albendazole	54965-21-8	265.336	10 mmol	61
360	5-D11	DL-565	Sumatriptan Succinate	103628-48-4	413.496	10 mmol	76
361	5-E2	GR-341	Amifostine	20537-88-6	214.225	10 mmol	79
362	5-E3	DL-324	Dl-aminoglutethimide	125-84-8	232.285	10 mmol	418
363	5-E4	DL-325	4-aminosalicylic acid	65-49-6	153.139	10 mmol	31
364	5-E5	DL-326	5-aminosalicylic acid	89-57-6	153.139	10 mmol	34
365	5-E6	DL-327	Ampicillin trihydrate	7177-48-2	349.412	10 mmol	100
366	5-E7	DL-328	Ampiroxicam	99464-64-9	447.47	10 mmol	99
367	5-E8	DL-329	Apramycin	37321-09-8	539.588	10 mmol	117
368	5-E9	NP-016	Artemisinin	63968-64-9	282.34	10 mmol	134
369	5-E10	AC-166	Atenolol	29122-68-7	266.343	10 mmol	138
370	5-E11	DL-332	Atracurium besylate	64228-81-5	929.171	10 mmol	145
371	5-F2	DL-333	Azaperone	1649-18-9	327.405	10 mmol	150
372	5-F3	T-116	Vinblastine sulfate	143-67-9	909.1	10 mmol	727
373	5-F4	DL-335	Azithromycin	83905-01-5	749.004	10 mmol	155
374	5-F5	DL-336	Aztreonam	78110-38-0	435.437	10 mmol	164
375	5-F6	DL-337	Betamethasone	378-44-9	504.601	10 mmol	177
376	5-F7	DL-338	Bifonazole	60628-96-8	310.402	10 mmol	200
377	5-F8	DL-339	Bisacodyl	603-50-9	361.401	10 mmol	207
378	5-F9	DL-340	Bromhexine HCl	611-75-6	376.137	10 mmol	518
379	5-F10	DL-341	Buspirone HCl	33386-08-2	385.514	10 mmol	252
380	5-F11	DL-342	Canrenone	976-71-6	340.467	10 mmol	299
381	5-G2	DL-343	Carbadox	6804-07-5	262.227	10 mmol	317
382	5-G3	DL-344	Carboplatin	41575-94-4	337.202	10 mmol	337
383	5-G4	DL-345	Carbamazepine	298-46-4	236.276	10 mmol	324
384	5-G5	DL-346	Cefoperazone acid	62893-19-0	645.677	10 mmol	340
385	5-G6	DL-347	Cefotaxime acid	63527-52-6	455.471	10 mmol	326
386	5-G7	DL-348	Ceftazidime	72558-82-8	546.585	10 mmol	327
387	5-G8	DL-349	Chloramphenicol	56-75-7	323.135	10 mmol	331
388	5-G9	DL-350	Chlormadinone acetate	302-22-7	448.992	10 mmol	362
389	5-G10	DL-351	Chlorambucil	305-03-3	304.219	10 mmol	330
390	5-G11	DL-352	Chlorpheniramine maleate	113-92-8	274.796	10 mmol	365
391	5-H2	DL-353	Chloroquine phosphate	50-63-5	319.881	10 mmol	363
392	5-H3	T-115	Thalidomide	50-35-1	258.236	10 mmol	681
393	5-H4	DL-355	Ciprofloxacin	85721-33-1	331.35	10 mmol	386
394	5-H5	NS-112	Citalopram	59729-33-8	324.402	10 mmol	414
395	5-H6	DL-357	Clarithromycin	81103-11-9	747.973	10 mmol	426
396	5-H7	DL-358	Climbazole	38083-17-9	292.768	10 mmol	440
397	5-H8	DL-359	Clinafloxacin HCl	105956-99-8	365.795	10 mmol	444
398	5-H9	DL-360	Clomiphene citrate	50-41-9	405.972	10 mmol	467
399	5-H10	DL-580	Amisulpride	71675-85-9	369.5	10 mmol	476
400	5-H11	AC-1290	Clopidogrel sulfate	135046-48-9	321.828	10 mmol	543
401	6-A2	DL-363	Clobetasol propionate	25122-46-7	466.982	10 mmol	460
402	6-A3	AC-1386	Orphenadrine citrate	4682-36-4	461.5	10 mmol	17
403	6-A4	DL-365	Corticosterone	50-22-6	346.471	10 mmol	43
404	6-A5	DL-366	Crotamiton	483-63-6	203.287	10 mmol	488
405	6-A6	DL-367	Cyclophosphamide monohydrate	6055-19-2	261.09	10 mmol	54
406	6-A7	DL-368	Cyproterone acetate	427-51-0	416.949	10 mmol	587
407	6-A8	DL-369	Cyclocytidine HCl	10212-25-6	225.206	10 mmol	52
408	6-A9	DL-370	Cytarabine	147-94-4	243.221	10 mmol	147
409	6-A10	DL-371	Dacarbazine	4342-03-4	182.186	10 mmol	184
410	6-A11	DL--372	Danazol	17230-88-5	337.466	10 mmol	188
411	6-B2	DL-373	Dehydroepiandrosterone	53-43-0	288.434	10 mmol	258
412	6-B3	DL-154	Desloratadine	100643-71-8	310.83	10 mmol	291
413	6-B4	DL-374	Dextromethorphan HBr	125-69-9	271.406	10 mmol	301
414	6-B5	DL-375	Diclofenac, Na	15307-79-6	296.155	10 mmol	357
415	6-B6	DL-376	2',3' - dideoxycytidine	7481-89-2	211.222	10 mmol	6
416	6-B7	DL-377	Diethylstilbestrol	56-53-1	268.359	10 mmol	360
417	6-B8	DL-378	Diflunisal	22494-42-4	250.204	10 mmol	361
418	6-B9	DL-379	Disulfiram	97-77-8	296.54	10 mmol	391
419	6-B10	DL-204	Doxazosin mesylate	77883-43-3	451.486	10 mmol	439
420	6-B11	DL-380	Doxifluridine	3094-09-5	246.197	10 mmol	446
421	6-C2	DL-181	Doxofylline	69975-86-6	266.259	10 mmol	33
422	6-C3	DL-381	Doxycycline HCl	24390-14-5	444.445	10 mmol	94
423	6-C4	PI-152	Enalapril	75847-73-3	376.457	10 mmol	114
424	6-C5	DL-383	Enoxacin	74011-58-8	320.326	10 mmol	120
425	6-C6	DL-384	Enrofloxacin	93106-60-6	359.404	10 mmol	135
426	6-C7	DL-385	Ethisterone	434-03-7	312.456	10 mmol	345
427	6-C8	DL-386	Esomeprazole potassium	119141-88-7	345.423	10 mmol	240
428	6-C9	BL-093	Estradiol	50-28-2	272.391	10 mmol	244
429	6-C10	DL-388	Estriol	50-27-1	288.39	10 mmol	245
430	6-C11	BL-090	Estrone	53-16-7	270.375	10 mmol	300
431	6-D2	DL-390	Etidronate 2Na	7414-83-7	204.014	10 mmol	354
432	6-D3	DL-170	Etretinate	54350-48-0	354.494	10 mmol	419
433	6-D4	DL-563	Trichloromethiazide	133-67-5	380.658	10 mmol	424
434	6-D5	DL-392	Famciclovir	104227-87-4	321.339	10 mmol	450
435	6-D6	DL-393	Fenbendazole	43210-67-9	299.354	10 mmol	10
436	6-D7	DL-394	Fenbufen	36330-85-5	254.288	10 mmol	18
437	6-D8	DL-395	Fenoldopam mesylate	67227-56-9	305.764	10 mmol	81
438	6-D9	DL-396	Fenoprofen	31879-05-7	242.277	10 mmol	88
439	6-D10	DL-397	Fenofibrate	49562-28-9	360.841	10 mmol	35
440	6-D11	DL-398	Finasteride	98319-26-7	372.556	10 mmol	109
441	6-E2	DL-399	5-fluorouracil	51-21-8	130.079	10 mmol	42
442	6-E3	DL-400	Flurbiprofen	5104-49-4	244.268	10 mmol	234
443	6-E4	DL-401	Fleroxacin	79660-72-3	369.347	10 mmol	121
444	6-E5	DL-581	Amitriptyline HCl	549-18-8	313.9	10 mmol	151
445	6-E6	DL-403	Floxuridine	50-91-9	246.197	10 mmol	152
446	6-E7	DL-404	Fluocinolone acetonide	67-73-2	452.5	10 mmol	226
447	6-E8	DL-405	Flubendazole	31430-15-6	313.291	10 mmol	153
448	6-E9	DL-406	Flutamide	13311-84-7	276.217	10 mmol	237
449	6-E10	DL-407	Fluconazole	86386-73-4	306.277	10 mmol	203
450	6-E11	DL-408	Formestane	566-48-3	302.417	10 mmol	260
451	6-F2	DL-409	Ftorafur	17902-23-7	200.171	10 mmol	268
452	6-F3	DL-410	Furosemide	54-31-9	330.749	10 mmol	294
453	6-F4	DL-411	Ganciclovir	82410-32-0	255.235	10 mmol	585
454	6-F5	DL-412	Gatifloxacin	112811-59-3	375.403	10 mmol	376
455	6-F6	DL-413	Gentamycin sulfate	1405-41-0	477.606	10 mmol	398
456	6-F7	DL-414	Gemfibrozil	25812-30-0	250.341	10 mmol	394
457	6-F8	DL-415	Gliclazide	21187-98-4	323.417	10 mmol	433
458	6-F9	DL-416	Glimepiride	93479-97-1	490.626	10 mmol	436
459	6-F10	DL-417	Guaifenesin	93-14-1	198.221	10 mmol	51
460	6-F11	DL-418	Hexestrol	84-16-2	270.375	10 mmol	161
461	6-G2	DL-419	Hydrocortisone	50-23-7	362.47	10 mmol	189
462	6-G3	DL-420	Hydrocortisone 21-acetate	50-03-3	404.508	10 mmol	192
463	6-G4	DL-421	17- hydroxyprogesterone	68-96-2	330.471	10 mmol	14
464	6-G5	DL-422	Idoxuridine	54-42-2	354.103	10 mmol	549
465	6-G6	DL-423	Ifosfamide	3778-73-2	261.09	10 mmol	347
466	6-G7	DL-424	Imiquimod	99011-02-6	240.31	10 mmol	306
467	6-G8	DL-425	Indapamide	26807-65-8	365.841	10 mmol	318
468	6-G9	DL-426	Itopride HCl	122892-31-3	358.441	10 mmol	28
469	6-G10	DL-427	Itraconazole	84625-61-6	705.65	10 mmol	29
470	6-G11	EI-288	Ketoprofen+D153	22071-15-4	254.288	10 mmol	95
471	6-H2	DL-429	Levamisole HCl	16595-80-5	204.296	10 mmol	212
472	6-H3	DL-430	Levonorgestrel	797-63-7	312.456	10 mmol	589
473	6-H4	DL-431	Levodopa	59-92-7	197.192	10 mmol	251
474	6-H5	DL-432	Levofloxacin HCl	100986-85-4	361.376	10 mmol	274
475	6-H6	DL-433	Leflunomide	75706-12-6	270.213	10 mmol	176
476	6-H7	DL-434	Lisinopril	83915-83-7	405.498	10 mmol	302
477	6-H8	DL-435	Lomefloxacin HCl	98079-52-8	351.356	10 mmol	154
478	6-H9	DL-436	Loratadine	79794-75-5	382.894	10 mmol	400
479	6-H10	DL-437	Lorglumide	97964-56-2	459.417	10 mmol	430
480	6-H11	DL-438	Losartan potassium	124750-99-8	461.015	10 mmol	442
481	7-A2	DL-439	Mebendazol	31431-39-7	295.3	10 mmol	75
482	7-A3	DL-440	Medroxyprogesterone 17-acetate	520-85-4	386.5	10 mmol	144
483	7-A4	DL-441	Mefenamic acid	61-68-7	241.292	10 mmol	149
484	7-A5	DL-442	Melphalan	148-82-3	305.207	10 mmol	247
485	7-A6	DL-443	Methyldopa	555-30-6	211.219	10 mmol	579
486	7-A7	DL-444	Methylprednisolone	83-43-2	374.481	10 mmol	202
487	7-A8	DL-445	Metoprolol tartrate	56392-17-7	267.371	10 mmol	255
488	7-A9	DL-446	Methimazole	60-56-0	114.17	10 mmol	64
489	7-A10	DL-447	Metronidazole	443-48-1	171.157	10 mmol	577
490	7-A11	DL-448	Miconazole	22916-47-8	416.137	10 mmol	309
491	7-B2	DL-449	Minocycline HCl	10118-90-8	457.488	10 mmol	390
492	7-B3	DL-450	Mitoxantrone 2HCl	65271-80-9	444.492	10 mmol	422
493	7-B4	T-104	Taxol	33069-62-6	853.929	10 mmol	671
494	7-B5	DL-452	Myclobutanil	88671-89-0	288.783	10 mmol	468
495	7-B6	DL-453	Nadifloxacin	124858-35-1	360.389	10 mmol	484
496	7-B7	DL-454	Nabumetone	42924-53-8	228.294	10 mmol	22
497	7-B8	DL-455	Naphazoline HCl	835-31-4	210.281	10 mmol	491
498	7-B9	DL-456	Nefazodone	83366-66-9	470.019	10 mmol	72
499	7-B10	DL-457	Niflumic acid	4394-00-7	282.224	10 mmol	504
500	7-B11	DL-458	Norethindrone	68-22-4	298.429	10 mmol	163
501	7-C2	DL-459	Norfloxacin	70458-96-7	319.339	10 mmol	178
502	7-C3	DL-460	Nystatin	1400-61-9	926.118	10 mmol	198
503	7-C4	DL-461	Ofloxacin	82419-36-1	361.376	10 mmol	515
504	7-C5	DL-106	Oltipraz	64224-21-1	226.342	10 mmol	520
505	7-C6	DL-462	Omeprazole	73590-58-6	345.423	10 mmol	521
506	7-C7	DL-463	Oxcarbazepine	28721-07-5	252.275	10 mmol	526
507	7-C8	DL-464	Oxiconazole nitrate	64211-46-7	429.136	10 mmol	529
508	7-C9	DL-465	Oxacillin sodium monohydrate	7240-38-2	400.436	10 mmol	293
509	7-C10	DL-466	Oxfendazole	53716-50-0	315.353	10 mmol	527
510	7-C11	DL-467	Oxibendazole	20559-55-1	249.272	10 mmol	528
511	7-D2	DL-468	Pantoprazole	102625-70-7	383.376	10 mmol	388
512	7-D3	NS-710	Paroxetine HCl	110429-49-8	329.375	10 mmol	534
513	7-D4	DL-470	Pazufloxacin	127045-41-4	318.307	10 mmol	393
514	7-D5	DL-471	Pefloxacine mesylate	149676-40-4	333.366	10 mmol	535
515	7-D6	DL-472	Penciclovir	39809-25-1	253.263	10 mmol	536
516	7-D7	DL-473	Pentoxifylline	6493-05-6	278.313	10 mmol	538
517	7-D8	DL-474	Pencillin v potassium	132-98-9	349.388	10 mmol	537
518	7-D9	DL-475	Phenylbutazone	50-33-9	308.383	10 mmol	541
519	7-D10	DL-476	Piperacillin	61477-96-1	517.565	10 mmol	571
520	7-D11	DL-477	Pravastatin lactone	NA	406.524	10 mmol	591
521	7-E2	DL-478	Pranoprofen	52549-17-4	255.276	10 mmol	409
522	7-E3	DL-479	Prednisolone	50-24-8	360.454	10 mmol	555
523	7-E4	DL-480	Progesterone	57-83-0	314.472	10 mmol	590
524	7-E5	DL-481	Procarbazine HCl	366-70-1	221.305	10 mmol	560
525	7-E6	DL-482	Prothionamide	14222-60-7	180.273	10 mmol	598
526	7-E7	DL-483	Prednisone	53-03-2	358.438	10 mmol	556
527	7-E8	DL-484	Pregnenolone	145-13-1	316.488	10 mmol	557
528	7-E9	DL-485	Primaquine phosphate	63-45-6	259.354	10 mmol	592
529	7-E10	DL-486	Praziquantel	55268-74-1	312.415	10 mmol	553
530	7-E11	DL-487	Pyrantel pamoate	22204-24-6	594.692	10 mmol	602
531	7-F2	DL-488	Quinacrine 2HCl dihydrate	83-89-6	399.968	10 mmol	604
532	7-F3	DL-489	Quinapril HCl	82586-55-8	438.528	10 mmol	606
533	7-F4	DL-159	Racecadotril	81110-73-8	385.486	10 mmol	597
534	7-F5	DL-490	Ranolazine 2HCl	95635-56-6	427.548	10 mmol	601
535	7-F6	DL-491	Ramipril	87333-19-5	416.522	10 mmol	611
536	7-F7	DL-147	Rebamipide	90098-04-7	370.795	10 mmol	612
537	7-F8	DL-492	Ribavirin	36791-04-5	244.209	10 mmol	619
538	7-F9	DL-566	Nelfinavir Mesylate	159989-64-7	663.902	10 mmol	623
539	7-F10	DL-494	Rimantadine HCl	1501-84-4	179.308	10 mmol	605
540	7-F11	ST-405	Propranolol	3506-09-0	259.351	10 mmol	568
541	7-G2	DL-496	Roxatidine acetate HCl	93793-83-0	348.446	10 mmol	637
542	7-G3	DL-497	Roxithromycin	80214-83-1	837.067	10 mmol	639
543	7-G4	DL-498	Rufloxacin	106017-08-7	363.414	10 mmol	641
544	7-G5	DL-499	Sarafloxacin HCl	91296-87-6	385.374	10 mmol	647
545	7-G6	DL-500	Scopolamine n-butylbromide	149-64-4	360.478	10 mmol	651
546	7-G7	DL-501	Scopolamine HBr	114-49-8	303.361	10 mmol	649
547	7-G8	DL-502	Secnidazole	3366-95-8	185.184	10 mmol	653
548	7-G9	DL-503	Sibutramine HCl	125494-59-9	279.856	10 mmol	620
549	7-G10	DL-149	Sparfloxacin	110871-86-8	392.409	10 mmol	624
550	7-G11	DL-504	Spironolactone	52-01-7	416.584	10 mmol	640
551	7-H2	DL-505	Stanozolol	10418-03-8	328.502	10 mmol	648
552	7-H3	DL-506	Streptomycin sulfate	3810-74-0	581.585	10 mmol	650
553	7-H4	DL-507	Sulfadoxine	2447-57-6	310.334	10 mmol	660
554	7-H5	DL-508	Sulfadiazine	68-35-9	250.281	10 mmol	658
555	7-H6	DL-509	Sulfadimethoxine	122-11-2	310.334	10 mmol	659
556	7-H7	DL-510	Sulfasalazine	599-79-1	398.4	10 mmol	661
557	7-H8	DL-160	Tamsulosin HCl	106463-17-6	408.521	10 mmol	667
558	7-H9	DL-511	Telmisartan	144701-48-4	514.633	10 mmol	673
559	7-H10	DL-512	Tenoxicam	59804-37-4	337.378	10 mmol	676
560	7-H11	DL-513	Terazosin HCl	63590-64-7	387.442	10 mmol	677
561	8-A2	DL-514	Tetracycline	60-54-8	444.445	10 mmol	680
562	8-A3	DL-169	Tenatoprazole	113712-98-4	346.411	10 mmol	675
563	8-A4	DL-190	Temozolomide	85622-93-1	194.154	10 mmol	674
564	8-A5	DL-206	Tibolone	5630-53-5	312.456	10 mmol	684
565	8-A6	DL-515	Tioconazole	65899-73-2	387.718	10 mmol	688
566	8-A7	DL-516	Tinidazole	19387-91-8	247.275	10 mmol	687
567	8-A8	DL-517	Tobramycin (free base)	32986-56-4	467.524	10 mmol	691
568	8-A9	DL-188	Tosufloxacin	100490-36-6	404.352	10 mmol	700
569	8-A10	DL-518	Topotecan	123948-87-8	421.457	10 mmol	698
570	8-A11	DL-519	Toremifene	89778-26-7	405.972	10 mmol	699
571	8-B2	DL-520	Tolfenamic acid	13710-19-5	261.71	10 mmol	695
572	8-B3	DL-521	Tolmetin Na	64490-92-2	257.292	10 mmol	696
573	8-B4	DL-582	Amoxicillin	26787-78-0	365.4	10 mmol	697
574	8-B5	DL-523	Tramadol HCl	27203-92-5	263.383	10 mmol	701
575	8-B6	DL-524	Triamcinolone	124-94-7	394.444	10 mmol	707
576	8-B7	DL-525	Trimethoprim	738-70-5	290.325	10 mmol	710
577	8-B8	DL-158	Tropisetron HCl	105826-92-4	284.361	10 mmol	715
578	8-B9	DL-526	Tylosin tartrate	1405-54-5	902.096	10 mmol	718
579	8-B10	DL-527	Valaciclovir	124832-27-5	324.342	10 mmol	719
580	8-B11	DL-528	Vecuronium Br	50700-72-6	557.844	10 mmol	723
581	8-C2	DL-529	Venlafaxine HCl	99300-78-4	277.41	10 mmol	724
582	8-C3	DL-530	Vidarabine	5536-17-4	267.246	10 mmol	726
583	8-C4	DL-531	Iproniazid	54-92-2	179.223	10 mmol	1
584	8-C5	NA-103	Benzamil HCl	2898-76-2	356.2	10 mmol	510
585	8-C6	NA-139	Bupivacaine HCl	14252-80-3	288.437	10 mmol	30
586	8-C7	NH-101	Astemizole	68844-77-9	458.584	10 mmol	137
587	8-C8	NH-106	Ketotifen fumarate	34580-14-8	309.433	10 mmol	116
588	8-C9	NH-107	Levocabastine HCl	79547-78-7	420.532	10 mmol	224
589	8-C10	NO-101	Naloxone HCl	357-08-4	327.384	10 mmol	486
590	8-C11	NO-102	Naloxonazine 2HCl	82824-01-9	650.782	10 mmol	38
591	8-D2	AC-1053	Harmine	442-51-3	212.253	10 mmol	127
592	8-D3	NS-102	Cinanserin	1166-34-3	340.491	10 mmol	384
593	8-D4	NS-107	Dibenzepine HCl	315-80-0	295.388	10 mmol	342
594	8-D5	NS-108	Dihydroergocristine mesylate	24730-10-7	611.748	10 mmol	586
595	8-D6	NS-109	Fluperlapine	67121-76-0	309.39	10 mmol	229
596	8-D7	NS-140	Fluoxetine HCl	56296-78-7	309.334	10 mmol	228
597	8-D8	NS-145	Ondansetron	99614-01-4	293.372	10 mmol	263
598	8-D9	NS-515	Ketanserin tartrate	74050-98-9	395.437	10 mmol	71
599	8-D10	DL-562	Tiotropium Br	136310-93-5	472.423	10 mmol	167
600	8-D11	NS-531	Mesoridazine besylate	32672-69-8	386.582	10 mmol	463
601	8-E2	NS-835	Thioridazine HCl	130-61-0	370.583	10 mmol	683
602	8-E3	PD-125	Cilostamide	68550-75-4	342.442	10 mmol	373
603	8-E4	PD-130	Etazolate	51022-77-6	289.34	10 mmol	303
604	8-E5	DL-583	Amrinone	60719-84-8	187.2	10 mmol	271
605	8-E6	PD-141	Irsogladine maleate	57381-26-7	256.096	10 mmol	670
606	8-E7	PD-152	Milrinone	78415-72-2	211.225	10 mmol	355
607	8-E8	PD-175	Rolipram	61413-54-5	275.351	10 mmol	635
608	8-E9	PD-179	Siguazodan	115344-47-3	284.323	10 mmol	628
609	8-E10	PD180	Trequinsin HCl	78416-81-6	442	10 mmol	706
610	8-E11	PD-185	Vinpocetine	42971-09-5	350.465	10 mmol	731
611	8-F2	PD-190	Zaprinast	37762-06-4	271.281	10 mmol	737
612	8-F3	PD-195	Zardaverine	101975-10-4	268.222	10 mmol	738
613	8-F4	PG-006	Alprostadil	745-65-3	354.491	10 mmol	74
614	8-F5	PG-051	Misoprostol	59122-46-2	382.545	10 mmol	405
615	8-F6	PI-146	Argatroban	74863-84-6	508.645	10 mmol	122
616	8-F7	PI-153	Cilastatin	82009-34-5	358.46	10 mmol	371
617	8-F8	PR-117	Artesunate	88495-63-0	384.43	10 mmol	136
618	8-F9	RA-104	Picotamide	32828-81-2	376.419	10 mmol	92
619	8-F10	DL-584	Butoconazole nitrate	64872-77-1	474.8	10 mmol	37
620	8-F11	S-510	Mifepristone	84371-65-3	429.608	10 mmol	316
621	8-G2	S-515	Megestrol acetate	595-33-5	384.52	10 mmol	580
622	8-G3	S-520	Melengestrol acetate	2919-66-6	396.531	10 mmol	223
623	8-G4	S-650	Tamoxifen citrate	54965-24-1	371.527	10 mmol	666
624	8-G5	DL-532	Amprenavir	161814-49-9	505.638	10 mmol	101
625	8-G6	DL-533	Aprepitant	170729-80-3	534.438	10 mmol	118
626	8-G7	DL-534	Bosentan	147536-97-8	551.626	10 mmol	219
627	8-G8	DL-535	Efavirenz	154598-52-4	315.682	10 mmol	87
628	8-G9	DL-536	Taurocholic acid, sodium salt hydrate	81-24-3	515.715	10 mmol	669
629	8-G10	SL-230	Miglustat	72599-27-0	219.283	10 mmol	333
630	8-G11	DL-104	Fulvestrant	129453-61-8	606.786	10 mmol	272
631	8-H2	DL-538	Methysergide	361-37-5	353.468	10 mmol	208
632	8-H3	DL-107	Esmolol	81147-92-4	295.382	10 mmol	217
633	8-H4	DL-123	Pantothenic acid	79-83-4	219.24	10 mmol	533
634	8-H5	DL-585	Capecitabine	154361-50-9	359.4	10 mmol	39
635	8-H6	DL-225	Phenylpropanolamine	14838-15-4	151.21	10 mmol	542
636	8-H7	DL-234	Succinylcholine	306-40-1	290.406	10 mmol	654
637	8-H8	DL-195	Trifluperidol 2HCl	749-13-3	409.428	10 mmol	709
638	8-H9	DL-540	L-thyroxine [(3-[4-(4-hydroxy-3,5-diiodophenoxy)-3,5-diiodophenyl]-l-alanine]	51-48-9	776.877	10 mmol	747
639	8-H10	DL-136	Cyproheptadine	129-03-3	287.408	10 mmol	119
640	8-H11	DL-559	Benzydamine	642-72-8	309.415	10 mmol	173

## Sheet: CYX
PLATE	PLATE_LOCATION	CAT. #	M.W.	CONC	CONC_UNIT	SOLVENT	附注
IBCBCFCYX001	1-A2	CSZ-1		10	mM	DMSO
IBCBCFCYX001	1-A3	CSZ-2		10	mM	DMSO
IBCBCFCYX001	1-A4	CSZ-3		10	mM	DMSO
IBCBCFCYX001	1-A5	CSZ-4		10	mM	DMSO
IBCBCFCYX001	1-A6	CSZ-5		10	mM	DMSO
IBCBCFCYX001	1-A7	CSZ-6		10	mM	DMSO
IBCBCFCYX001	1-A8	CSZ-7		10	mM	DMSO
IBCBCFCYX001	1-A9	CSZ-8		10	mM	DMSO
IBCBCFCYX001	1-A10	CSZ-9		10	mM	DMSO
IBCBCFCYX001	1-A11	CSZ-10		10	mM	DMSO
IBCBCFCYX001	1-B2	CSZ-11		10	mM	DMSO
IBCBCFCYX001	1-B3	CSZ-12		10	mM	DMSO
IBCBCFCYX001	1-B4	CSZ-13		10	mM	DMSO
IBCBCFCYX001	1-B5	CSZ-14		10	mM	DMSO
IBCBCFCYX001	1-B6	CSZ-15		10	mM	DMSO
IBCBCFCYX001	1-B7	CSZ-17		10	mM	DMSO
IBCBCFCYX001	1-B8	CSZ-18		10	mM	DMSO
IBCBCFCYX001	1-B9	CSZ-25		10	mM	DMSO
IBCBCFCYX001	1-B10	CSZ-32		10	mM	DMSO
IBCBCFCYX001	1-B11	CSZ-33		10	mM	DMSO
IBCBCFCYX001	1-C2	CSZ-34		10	mM	DMSO
IBCBCFCYX001	1-C3	CSZ-35		10	mM	DMSO
IBCBCFCYX001	1-C4	CSZ-36		10	mM	DMSO
IBCBCFCYX001	1-C5	CSZ-37		10	mM	DMSO
IBCBCFCYX001	1-C6	CSZ-38		10	mM	DMSO
IBCBCFCYX001	1-C7	CSZ-39		10	mM	DMSO
IBCBCFCYX001	1-C8	CSZ-40		10	mM	DMSO
IBCBCFCYX001	1-C9	CSZ-41		10	mM	DMSO
IBCBCFCYX001	1-C10	CSZ-42		10	mM	DMSO
IBCBCFCYX001	1-C11	CSZ-43		10	mM	DMSO
IBCBCFCYX001	1-D2	CSZ-44		10	mM	DMSO
IBCBCFCYX001	1-D3	CSZ-46		10	mM	DMSO
IBCBCFCYX001	1-D4	YMG-1		10	mM	DMSO
IBCBCFCYX001	1-D5	YMG-6		10	mM	DMSO
IBCBCFCYX001	1-D6	YMG-7		10	mM	DMSO
IBCBCFCYX001	1-D7	YMG-9		10	mM	DMSO
IBCBCFCYX001	1-D8	YMG-12		10	mM	DMSO
IBCBCFCYX001	1-D9	YMG-14		10	mM	DMSO
IBCBCFCYX001	1-D10	YMG-16		10	mM	DMSO
IBCBCFCYX001	1-D11	YMG-30		10	mM	DMSO
IBCBCFCYX001	1-E2	YMG-31		10	mM	DMSO
IBCBCFCYX001	1-E3	YMG-32		10	mM	DMSO
IBCBCFCYX001	1-E4	YMG-33		10	mM	DMSO
IBCBCFCYX001	1-E5	YMG-34		10	mM	DMSO
IBCBCFCYX001	1-E6	YMG-35		10	mM	DMSO
IBCBCFCYX001	1-E7	YMG-36		10	mM	DMSO
IBCBCFCYX001	1-E8	YMG-42		10	mM	DMSO
IBCBCFCYX001	1-E9	YMG-46		10	mM	DMSO
IBCBCFCYX001	1-E10	DB11		10	mM	DMSO
IBCBCFCYX001	1-E11	DB12		10	mM	DMSO
IBCBCFCYX001	1-F2	DB13		10	mM	DMSO
IBCBCFCYX001	1-F3	DB17		10	mM	DMSO
IBCBCFCYX001	1-F4	DB35		10	mM	DMSO
IBCBCFCYX001	1-F5	DB37		10	mM	DMSO
IBCBCFCYX001	1-F6	DB39		10	mM	DMSO
IBCBCFCYX001	1-F7	DB48		10	mM	DMSO
IBCBCFCYX001	1-F8	DB55		10	mM	DMSO
IBCBCFCYX001	1-F9	DB57		10	mM	DMSO
	1-F10	空
IBCBCFCYX001	1-F11	DB66		10	mM	DMSO
IBCBCFCYX001	1-G2	PPJ-01		5	mg/ml	DMSO
IBCBCFCYX001	1-G3	PPJ-4		5	mg/ml	DMSO
IBCBCFCYX001	1-G4	PPJ-6		5	mg/ml	DMSO
IBCBCFCYX001	1-G5	PPJ-7		5	mg/ml	DMSO
IBCBCFCYX001	1-G6	PPJ-8		5	mg/ml	DMSO
IBCBCFCYX001	1-G7	PPJ-10		5	mg/ml	DMSO
IBCBCFCYX001	1-G8	PPJ-11		5	mg/ml	DMSO
IBCBCFCYX001	1-G9	PPJ-12		5	mg/ml	DMSO
IBCBCFCYX001	1-G10	PPJ-13		5	mg/ml	DMSO
IBCBCFCYX001	1-H1	PPJ-14		5	mg/ml	DMSO
IBCBCFCYX001	1-H2	PPJ-16		5	mg/ml	DMSO
IBCBCFCYX001	1-H3	PPJ-17a		5	mg/ml	DMSO
IBCBCFCYX001	1-H4	PPJ-17b		5	mg/ml	DMSO
IBCBCFCYX001	1-H5	PPJ-18		5	mg/ml	DMSO
IBCBCFCYX001	1-H6	PPJ-19		5	mg/ml	DMSO
IBCBCFCYX001	1-H7	PPJ-20		5	mg/ml	DMSO
IBCBCFCYX001	1-H8	PPJ-21		5	mg/ml	DMSO
IBCBCFCYX001	1-H9	PPJ-22		5	mg/ml	DMSO
IBCBCFCYX001	1-H10	PPJ-23		5	mg/ml	DMSO
IBCBCFCYX001	1-H11	PPJ-24		5	mg/ml	DMSO
IBCBCFCYX001	2-A2	CHNJ-1		10	mg/ml	DMSO
IBCBCFCYX001	2-A3	CHNJ-2		10	mg/ml	DMSO
IBCBCFCYX001	2-A4	CHNJ-3		10	mg/ml	DMSO
IBCBCFCYX001	2-A5	CHNJ-4		10	mg/ml	DMSO
IBCBCFCYX001	2-A6	CHNJ-5		10	mg/ml	DMSO
IBCBCFCYX001	2-A7	CHNJ-6		10	mg/ml	DMSO
IBCBCFCYX001	2-A8	CHNJ-7		10	mg/ml	DMSO
IBCBCFCYX001	2-A9	CHNJ-8		10	mg/ml	DMSO
IBCBCFCYX001	2-A10	CHNJ-9		10	mg/ml	DMSO
IBCBCFCYX001	2-A11	CHNJ-10		10	mg/ml	DMSO
IBCBCFCYX001	2-B2	CHNJ-11		10	mg/ml	DMSO
IBCBCFCYX001	2-B3	CHNJ-12		10	mg/ml	DMSO
IBCBCFCYX001	2-B4	CHNJ-13		10	mg/ml	DMSO
IBCBCFCYX001	2-B5	CHNJ-14		10	mg/ml	DMSO
IBCBCFCYX001	2-B6	CHNJ-15		10	mg/ml	DMSO
IBCBCFCYX001	2-B7	CHNJ-16		10	mg/ml	DMSO	暂缺
IBCBCFCYX001	2-B8	CHNJ-17		10	mg/ml	DMSO
IBCBCFCYX001	2-B9	CHNJ-18		10	mg/ml	DMSO
IBCBCFCYX001	2-B10	CHNJ-19		10	mg/ml	DMSO
IBCBCFCYX001	2-B11	CHNJ-20		10	mg/ml	DMSO
IBCBCFCYX001	2-C2	CHNJ-21		10	mg/ml	DMSO
IBCBCFCYX001	2-C3	CHNJ-22		10	mg/ml	DMSO
IBCBCFCYX001	2-C4	CHNJ-23		10	mg/ml	DMSO
IBCBCFCYX001	2-C5	SNY-1		1	mg/ml	DMSO
IBCBCFCYX001	2-C6	SNY-3		1	mg/ml	DMSO
IBCBCFCYX001	2-C7	SNY-6		1	mg/ml	DMSO
IBCBCFCYX001	2-C8	SNY-8		1	mg/ml	DMSO
IBCBCFCYX001	2-C9	SNY-10		1	mg/ml	DMSO
IBCBCFCYX001	2-C10	SNY-11		1	mg/ml	DMSO
IBCBCFCYX001	2-C11	SNY-17		1	mg/ml	DMSO
IBCBCFCYX001	2-D2	SNY-19		1	mg/ml	DMSO
IBCBCFCYX001	2-D3	SNY-20		1	mg/ml	DMSO
IBCBCFCYX001	2-D4	SNY-26		1	mg/ml	DMSO
IBCBCFCYX001	2-D5	SNY-27		1	mg/ml	DMSO
IBCBCFCYX001	2-D6	SNY-28		1	mg/ml	DMSO
IBCBCFCYX001	2-D7	SNY-29		1	mg/ml	DMSO
IBCBCFCYX001	2-D8	SNY-30		1	mg/ml	DMSO	暂缺
IBCBCFCYX001	2-D9	SNY-31		1	mg/ml	DMSO
IBCBCFCYX001	2-D10	SNY-34		1	mg/ml	DMSO
IBCBCFCYX001	2-D11	SNY-35		1	mg/ml	DMSO
IBCBCFCYX001	2-E2	SNY-36		1	mg/ml	DMSO
IBCBCFCYX001	2-E3	SNY-37		1	mg/ml	DMSO
IBCBCFCYX001	2-E4	SNY-39		1	mg/ml	DMSO
IBCBCFCYX001	2-E5	SNY-41		1	mg/ml	DMSO
IBCBCFCYX001	2-E6	WLZ-30		10	mM	DMSO
IBCBCFCYX001	2-E7	WLZ-11a		10	mM	DMSO
IBCBCFCYX001	2-E8	WLZ-31		10	mM	DMSO
IBCBCFCYX001	2-E9	WLZ-45		10	mM	DMSO
IBCBCFCYX001	2-E10	WLZ-48C		10	mM	DMSO
IBCBCFCYX001	2-E11	WLZ-49		10	mM	DMSO
IBCBCFCYX001	2-F2	WLZ-53		10	mM	DMSO
IBCBCFCYX001	2-F3	WLZ-59		10	mM	DMSO
IBCBCFCYX001	2-F4	WLZ-60		10	mM	DMSO
IBCBCFCYX001	2-F5	WLZ-62		10	mM	DMSO
IBCBCFCYX001	2-F6	WLZ-65a		10	mM	DMSO
IBCBCFCYX001	2-F7	WLZ-65b		10	mM	DMSO
IBCBCFCYX001	2-F8	WLZ-3a		10	mM	DMSO
IBCBCFCYX001	2-F9	WLZ-3b		10	mM	DMSO
IBCBCFCYX001	2-F10	WLZ-7		10	mM	DMSO
IBCBCFCYX001	2-F11	WLZ-13c		10	mM	DMSO
IBCBCFCYX001	2-G2	WLZ-48a		10	mM	DMSO
IBCBCFCYX001	2-G3	WLZ-56		10	mM	DMSO
IBCBCFCYX001	3-A2	PPJ-25		5	mg/ml	DMSO
IBCBCFCYX001	3-A3	PPJ-26		5	mg/ml	DMSO
IBCBCFCYX001	3-A4	PPJ-28		5	mg/ml	DMSO
IBCBCFCYX001	3-A5	PPJ-29		5	mg/ml	DMSO
IBCBCFCYX001	3-A6	PPJ-30		5	mg/ml	DMSO
IBCBCFCYX001	3-A7	PPJ-32		5	mg/ml	DMSO
IBCBCFCYX001	3-A8	PPJ-33		5	mg/ml	DMSO
IBCBCFCYX001	3-A9	PPJ-35		5	mg/ml	DMSO
IBCBCFCYX001	3-A10	PPJ-37		5	mg/ml	DMSO
IBCBCFCYX001	3-A11	PPJ-38a		5	mg/ml	DMSO
IBCBCFCYX001	3-B2	PPJ-38b		5	mg/ml	DMSO
IBCBCFCYX001	3-B3	PPJ-39		5	mg/ml	DMSO
IBCBCFCYX001	3-B4	PPJ-41		5	mg/ml	DMSO
IBCBCFCYX001	3-B5	PPJ-42		5	mg/ml	DMSO
IBCBCFCYX001	3-B6	PPJ-43		5	mg/ml	DMSO
IBCBCFCYX001	3-B7	PPJ-48		5	mg/ml	DMSO
IBCBCFCYX001	3-B8	PPJ-53		5	mg/ml	DMSO
IBCBCFCYX001	3-B9	PPJ-55		5	mg/ml	DMSO
IBCBCFCYX001	3-B10	gq-2		5	mg/ml	DMSO
IBCBCFCYX001	3-B11	gq-3		5	mg/ml	DMSO
IBCBCFCYX001	3-C2	gq-4		5	mg/ml	DMSO
IBCBCFCYX001	3-C3	gq-7		5	mg/ml	DMSO
IBCBCFCYX001	3-C4	gq-11		5	mg/ml	DMSO
IBCBCFCYX001	3-C5	gq-15		5	mg/ml	DMSO
IBCBCFCYX001	3-C6	gq-16		5	mg/ml	DMSO
IBCBCFCYX001	3-C7	gq-17		5	mg/ml	DMSO
IBCBCFCYX001	3-C8	gq-20		5	mg/ml	DMSO
IBCBCFCYX001	3-C9	gq-21		5	mg/ml	DMSO
IBCBCFCYX001	3-C10	gq-22		5	mg/ml	DMSO
IBCBCFCYX001	3-C11	gq-23		5	mg/ml	DMSO
IBCBCFCYX001	3-D2	gq-24		5	mg/ml	DMSO
IBCBCFCYX001	3-D3	gq-26		5	mg/ml	DMSO
IBCBCFCYX001	3-D4	gq-29		5	mg/ml	DMSO
IBCBCFCYX001	3-D5	gq-34		5	mg/ml	DMSO
IBCBCFCYX001	3-D6	gq-36		5	mg/ml	DMSO
IBCBCFCYX001	3-D7	gq-39		5	mg/ml	DMSO
IBCBCFCYX001	3-D8	gq-40		5	mg/ml	DMSO
IBCBCFCYX001	3-D9	gq-43		5	mg/ml	DMSO
IBCBCFCYX001	3-D10	gq-45		5	mg/ml	DMSO
IBCBCFCYX001	3-D11	gq-47		5	mg/ml	DMSO
IBCBCFCYX001	3-E2	gq-48		5	mg/ml	DMSO
IBCBCFCYX001	3-E3	gq-49		5	mg/ml	DMSO
IBCBCFCYX001	3-E4	gq-55		5	mg/ml	DMSO
IBCBCFCYX001	3-E5	gq-56		5	mg/ml	DMSO
IBCBCFCYX001	3-E6	gq-59		5	mg/ml	DMSO
IBCBCFCYX001	3-E7	gq-60		5	mg/ml	DMSO
IBCBCFCYX001	3-E8	gq-61		5	mg/ml	DMSO
IBCBCFCYX001	3-E9	FF-2		5	mg/ml	DMSO
IBCBCFCYX001	3-E10	FF-3		5	mg/ml	DMSO
IBCBCFCYX001	3-E11	FF-4		5	mg/ml	DMSO
IBCBCFCYX001	3-F2	FF-5		5	mg/ml	DMSO
IBCBCFCYX001	3-F3	FF-9		5	mg/ml	DMSO
IBCBCFCYX001	3-F4	FF-10		5	mg/ml	DMSO
IBCBCFCYX001	3-F5	FF-11		5	mg/ml	DMSO
IBCBCFCYX001	3-F6	FF-12		5	mg/ml	DMSO
IBCBCFCYX001	3-F7	FF-15		5	mg/ml	DMSO
IBCBCFCYX001	3-F8	FF-16		5	mg/ml	DMSO
IBCBCFCYX001	3-F9	FF-17		5	mg/ml	DMSO
IBCBCFCYX001	3-F10	FF-20		5	mg/ml	DMSO
IBCBCFCYX001	3-F11	FF-21		5	mg/ml	DMSO
IBCBCFCYX001	3-G2	FF-23		5	mg/ml	DMSO
IBCBCFCYX001	3-G3	FF-24		5	mg/ml	DMSO
IBCBCFCYX001	3-G4	FF-25		5	mg/ml	DMSO
IBCBCFCYX001	3-G5	FF-26		5	mg/ml	DMSO
IBCBCFCYX001	3-G6	FF-27		5	mg/ml	DMSO
IBCBCFCYX001	3-G7	FF-30		5	mg/ml	DMSO
IBCBCFCYX001	3-G8	JJCP-01		5	mg/ml	DMSO
IBCBCFCYX001	3-G9	JJCP-02		5	mg/ml	DMSO
IBCBCFCYX001	3-G10	JJCP-04		5	mg/ml	DMSO
IBCBCFCYX001	3-G11	JJCP-05		5	mg/ml	DMSO
IBCBCFCYX001	3-H2	JJCP-08		5	mg/ml	DMSO
IBCBCFCYX001	3-H3	JJCP-09		5	mg/ml	DMSO
IBCBCFCYX001	3-H4	JJCP-11		5	mg/ml	DMSO
IBCBCFCYX001	3-H5	JJCP-12		5	mg/ml	DMSO
IBCBCFCYX001	3-H6	JPY-08		5	mg/ml	DMSO
IBCBCFCYX001	3-H7	JPY-13		5	mg/ml	DMSO
IBCBCFCYX001	3-H8	JPY-14		5	mg/ml	DMSO
IBCBCFCYX001	3-H9	JPY-16		5	mg/ml	DMSO
IBCBCFCYX001	3-H10	JPY-19		5	mg/ml	DMSO
IBCBCFCYX001	3-H11	JPY-23		5	mg/ml	DMSO
IBCBCFCYX001				5	mg/ml	DMSO
IBCBCFCYX001	4-A2	JPY-X1		5	mg/ml	DMSO
IBCBCFCYX001	4-A3	JPY-X2		5	mg/ml	DMSO
IBCBCFCYX001	4-A4	JJCPY-1		5	mg/ml	DMSO
IBCBCFCYX001	4-A5	YBD-1		5	mg/ml	DMSO
IBCBCFCYX001	4-A6	YBD-2		5	mg/ml	DMSO
IBCBCFCYX001	4-A7	YBD-3		5	mg/ml	DMSO
IBCBCFCYX001	4-A8	YBD-5		5	mg/ml	DMSO
IBCBCFCYX001	4-A9	YBD-7		5	mg/ml	DMSO
IBCBCFCYX001	4-A10	YBD-9		5	mg/ml	DMSO
IBCBCFCYX001	4-A11	YBD-10		5	mg/ml	DMSO
IBCBCFCYX001	4-B2	YBD-11		5	mg/ml	DMSO
IBCBCFCYX001	4-B3	YBD-14		5	mg/ml	DMSO
IBCBCFCYX001	4-B4	YBD-18		5	mg/ml	DMSO
IBCBCFCYX001	4-B5	YBD-19		5	mg/ml	DMSO
IBCBCFCYX001	4-B6	YBD-20		5	mg/ml	DMSO
IBCBCFCYX001	4-B7	YBD-21		5	mg/ml	DMSO
IBCBCFCYX001	4-B8	YBD-23		5	mg/ml	DMSO
IBCBCFCYX001	4-B9	YBD-24		5	mg/ml	DMSO
IBCBCFCYX001	4-B10	YBD-25		5	mg/ml	DMSO
IBCBCFCYX001	4-B11	YBD-27		5	mg/ml	DMSO
IBCBCFCYX001	4-C2	MLG-06		5	mg/ml	DMSO
IBCBCFCYX001	4-C3	MLG-17		5	mg/ml	DMSO
IBCBCFCYX001	4-C4	MLG-18		5	mg/ml	DMSO
IBCBCFCYX001	4-C5	MLG-19		5	mg/ml	DMSO
IBCBCFCYX001	4-C6	MLG-20		5	mg/ml	DMSO
IBCBCFCYX001	4-C7	MLG-21		5	mg/ml	DMSO
IBCBCFCYX001	4-C8	MLG-22		5	mg/ml	DMSO
IBCBCFCYX001	4-C9	MLG-25		5	mg/ml	DMSO
IBCBCFCYX001	4-C10	MLG-27		5	mg/ml	DMSO
IBCBCFCYX001	4-C11	MLG-28		5	mg/ml	DMSO
IBCBCFCYX001	4-D2	MLG-29		5	mg/ml	DMSO
IBCBCFCYX001	4-D3	MLG-30		5	mg/ml	DMSO
IBCBCFCYX001	4-D4	MLG-32		5	mg/ml	DMSO
IBCBCFCYX001	4-D5	MLG-33		5	mg/ml	DMSO
IBCBCFCYX001	4-D6	MLG-36		5	mg/ml	DMSO
IBCBCFCYX001	4-D7	MLG-37		5	mg/ml	DMSO
IBCBCFCYX001	4-D8	MLG-38		5	mg/ml	DMSO
IBCBCFCYX001	4-D9	MLG-39		5	mg/ml	DMSO
IBCBCFCYX001	4-D10	MLG-40		5	mg/ml	DMSO
IBCBCFCYX001	4-D11	MLG-41		5	mg/ml	DMSO
IBCBCFCYX001	4-E2	MLG-45		5	mg/ml	DMSO
IBCBCFCYX001	4-E3	MLG-47		5	mg/ml	DMSO
IBCBCFCYX001	4-E4	MLG-48		5	mg/ml	DMSO
IBCBCFCYX001	4-E5	MLG-49		5	mg/ml	DMSO
IBCBCFCYX001	4-E6	MLG-50		5	mg/ml	DMSO
IBCBCFCYX001	4-E7	MLG-51		5	mg/ml	DMSO
IBCBCFCYX001	4-E8	MLG-52		5	mg/ml	DMSO
IBCBCFCYX001	4-E9	BDY-01		5	mg/ml	DMSO
IBCBCFCYX001	4-E10	BDY-03		5	mg/ml	DMSO
IBCBCFCYX001	4-E11	BDY-04		5	mg/ml	DMSO
IBCBCFCYX001	4-F2	BDY-15		5	mg/ml	DMSO
IBCBCFCYX001	4-F3	BDY-27		5	mg/ml	DMSO
IBCBCFCYX001	4-F4	BDY-31		5	mg/ml	DMSO
IBCBCFCYX001	4-F5	BDY-35		5	mg/ml	DMSO
IBCBCFCYX001	4-F6	BDY-47		5	mg/ml	DMSO
IBCBCFCYX001	4-F7	BDY-49		5	mg/ml	DMSO
IBCBCFCYX001	4-F8	BDY-50		5	mg/ml	DMSO
IBCBCFCYX001	4-F9	BDY-50b		5	mg/ml	DMSO
IBCBCFCYX001	4-F10	BDY-52		5	mg/ml	DMSO
IBCBCFCYX001	4-F11	BDY-53		5	mg/ml	DMSO
IBCBCFCYX001	4-G2	BDY-54		5	mg/ml	DMSO
IBCBCFCYX001	4-G3	BDY-55		5	mg/ml	DMSO
IBCBCFCYX001	4-G4	BDY-57		5	mg/ml	DMSO
IBCBCFCYX001	4-G5	BDY-59		5	mg/ml	DMSO
IBCBCFCYX001	4-G6	BDY-60		5	mg/ml	DMSO
IBCBCFCYX001	4-G7	BDY-61a		5	mg/ml	DMSO
IBCBCFCYX001	4-G8	BDY-61b		5	mg/ml	DMSO
IBCBCFCYX001	4-G9	BDY-64		5	mg/ml	DMSO
IBCBCFCYX001	4-G10	BDY-68		5	mg/ml	DMSO
IBCBCFCYX001	4-G11	BDY-74		5	mg/ml	DMSO
IBCBCFCYX001	4-H2	BDY-76		5	mg/ml	DMSO
IBCBCFCYX001	4-H3	BDY-80		5	mg/ml	DMSO
IBCBCFCYX001	4-H4	BKY-03		5	mg/ml	DMSO
IBCBCFCYX001	4-H5	BKY-04		5	mg/ml	DMSO

## Sheet: LXD
PLATE	PLATE_LOCATION	CAT. #	M.W.	CONC	CONC_UNIT	SOLVENT	附注
IBCBCFLXD001	1-A2	Wz-5	868	10	mM	DMSO
IBCBCFLXD001	1-A3	Wz-6	1062	10	mM	DMSO
IBCBCFLXD001	1-A4	Wts-4	504	10	mM	DMSO
IBCBCFLXD001	1-A5	Wts-5	518	10	mM	DMSO
IBCBCFLXD001	1-A6	Wsm-1	375	10	mM	DMSO
IBCBCFLXD001	1-A7	Wsm-2	371	10	mM	DMSO
IBCBCFLXD001	1-A8	Wsm-5	425	10	mM	DMSO
IBCBCFLXD001	1-A9	Wsm-8	291	10	mM	DMSO
IBCBCFLXD001	1-A10	Wsm-9	405	10	mM	DMSO
IBCBCFLXD001	1-A11	Wsm-10	742	10	mM	DMSO
IBCBCFLXD001	1-B2	Wc-3	430	10	mM	DMSO
IBCBCFLXD001	1-B3	Wc-4	398	10	mM	DMSO
IBCBCFLXD001	1-B4	Wc-5	390	10	mM	DMSO
IBCBCFLXD001	1-B5	Wc-11	254	10	mM	DMSO
IBCBCFLXD001	1-B6	Wc-14	428	10	mM	DMSO
IBCBCFLXD001	1-B7	Wc-16	351	10	mM	DMSO
IBCBCFLXD001	1-B8	Wc-202	304	10	mM	DMSO
IBCBCFLXD001	1-B9	Wcc-1	426	10	mM	DMSO
IBCBCFLXD001	1-B10	Wcc-3	424	10	mM	DMSO
IBCBCFLXD001	1-B11	Wcc-21	428	10	mM	DMSO
IBCBCFLXD001	1-C2	Wcc-22	370	10	mM	DMSO
IBCBCFLXD001	1-C3	Wmd-4	670	10	mM	DMSO
IBCBCFLXD001	1-C4	Wmd-7	474	10	mM	DMSO
IBCBCFLXD001	1-C5	Wmd-10	488	10	mM	DMSO
IBCBCFLXD001	1-C6	Wmd-16	1014	10	mM	DMSO
IBCBCFLXD001	1-C7	Wmd-17	1016	10	mM	DMSO
IBCBCFLXD001	1-C8	Wmd-24	972	10	mM	DMSO
IBCBCFLXD001	1-C9	Wmd-25	974	10	mM	DMSO
IBCBCFLXD001	1-C10	Wase-2	284	10	mM	DMSO
IBCBCFLXD001	1-C11	Wase-401	360	10	mM	DMSO
IBCBCFLXD001	1-D2	Wase-402	360	10	mM	DMSO
IBCBCFLXD001	1-D3	Wase-7	284	10	mM	DMSO
IBCBCFLXD001	1-D4	Wase-10	178	10	mM	DMSO
IBCBCFLXD001	1-D5	Wase-14	194	10	mM	DMSO
IBCBCFLXD001	1-D6	Wase-15	272	10	mM	DMSO
IBCBCFLXD001	1-D7	Wase-26	372	10	mM	DMSO
IBCBCFLXD001	1-D8	Wase-31	306	10	mM	DMSO
IBCBCFLXD001	1-D9	Wase-32	322	10	mM	DMSO
IBCBCFLXD001	1-D10	Wsp-3	178	10	mM	DMSO
IBCBCFLXD001	1-D11	Wsp-20	386	10	mM	DMSO
IBCBCFLXD001	1-E2	Wam-1	352	10	mM	DMSO
IBCBCFLXD001	1-E3	Wam-2	436	10	mM	DMSO
IBCBCFLXD001	1-E4	Wam-402	562	10	mM	DMSO
IBCBCFLXD001	1-E5	Wam-5	604	10	mM	DMSO
IBCBCFLXD001	1-E6	Wam-7	466	10	mM	DMSO
IBCBCFLXD001	1-E7	Wam-8	336	10	mM	DMSO
IBCBCFLXD001	1-E8	Wam-17	376	10	mM	DMSO
IBCBCFLXD001	1-E9	Wam-19	336	10	mM	DMSO
IBCBCFLXD001	1-E10	Wam-20	294	10	mM	DMSO
IBCBCFLXD001	1-E11	Wam-23	562	10	mM	DMSO
IBCBCFLXD001	1-F2	wass-2	426	10	mM	DMSO
IBCBCFLXD001	1-F3	wass-4	352	10	mM	DMSO
IBCBCFLXD001	1-F4	wass-10	366	10	mM	DMSO
IBCBCFLXD001	1-F5	wass-11	380	10	mM	DMSO
IBCBCFLXD001	1-F6	wass-12	428	10	mM	DMSO
IBCBCFLXD001	1-F7	wass-13	378	10	mM	DMSO
IBCBCFLXD001	1-F8	wass-17	470	10	mM	DMSO
IBCBCFLXD001	1-F9	wass-24	468	10	mM	DMSO
IBCBCFLXD001	1-F10	wass-26	456	10	mM	DMSO
IBCBCFLXD001	1-F11	wass-27	498	10	mM	DMSO
IBCBCFLXD001	1-G2	wass-41	228	10	mM	DMSO
IBCBCFLXD001	1-G3	wass-43	326	10	mM	DMSO
IBCBCFLXD001	1-G4	wass-45	298	2	mM	DMSO
IBCBCFLXD001	1-G5	wass-49	390	10	mM	DMSO
IBCBCFLXD001	1-G6	wass-50	380	10	mM	DMSO
IBCBCFLXD001	1-G7	wpt-1	428	10	mM	DMSO
IBCBCFLXD001	1-G8	wpt-2	378	10	mM	DMSO
IBCBCFLXD001	1-G9	wpt-3	470	10	mM	DMSO
IBCBCFLXD001	1-G10	wpt-4	468	1	mM	DMSO
IBCBCFLXD001	1-G11	wpt-5	456	10	mM	DMSO
IBCBCFLXD001	1-H2	wpt-6	498	1	mM	DMSO
IBCBCFLXD001	1-H3	wpt-8	228	10	mM	DMSO
IBCBCFLXD001	1-H4	wpt-9	326	10	mM	DMSO
IBCBCFLXD001	1-H5	wpt-10	298	10	mM	DMSO
IBCBCFLXD001	1-H6	wpt-11	390	10	mM	DMSO
IBCBCFLXD001	1-H7	wpt-12	380	10	mM	DMSO
IBCBCFLXD001	1-H8	wpt-13	426	2	mM	DMSO
IBCBCFLXD001	1-H9	wpt-14	426	2	mM	DMSO
IBCBCFLXD001	1-H10	wpt-20	228	10	mM	DMSO
IBCBCFLXD001	1-H11	wpt-21	324	10	mM	DMSO
IBCBCFLXD001	2-A2	wpt-33	122	10	mM	DMSO
IBCBCFLXD001	2-A3	wpt-36	338	10	mM	DMSO
IBCBCFLXD001	2-A4	wpt-37	386	10	mM	DMSO
IBCBCFLXD001	2-A5	wpt-48	370	2	mM	DMSO
IBCBCFLXD001	2-A6	wlc-6	341	10	mM	DMSO
IBCBCFLXD001	2-A7	wlc-8	341	10	mM	DMSO
IBCBCFLXD001	2-A8	wlc-11	327	10	mM	DMSO
IBCBCFLXD001	2-A9	wlc-14	327	10	mM	DMSO
IBCBCFLXD001	2-A10	wlc-19	371	10	mM	DMSO
IBCBCFLXD001	2-A11	wlc-21	327	10	mM	DMSO
IBCBCFLXD001	2-B2	wlc-22	329	10	mM	DMSO
IBCBCFLXD001	2-B3	wlc-25	313	10	mM	DMSO
IBCBCFLXD001	2-B4	way-3	680	1	mM	DMSO
IBCBCFLXD001	2-B5	way-4	292	10	mM	DMSO
IBCBCFLXD001	2-B6	way-6	336	10	mM	DMSO
IBCBCFLXD001	2-B7	way-8	366	10	mM	DMSO
IBCBCFLXD001	2-B8	way-12	334	10	mM	DMSO
IBCBCFLXD001	2-B9	way-13	352	10	mM	DMSO
IBCBCFLXD001	2-B10	way-14	424	10	mM	DMSO
IBCBCFLXD001	2-B11	way-16	548	10	mM	DMSO
IBCBCFLXD001	2-C2	way-21	350	10	mM	DMSO
IBCBCFLXD001	2-C3	way-23	368	10	mM	DMSO
IBCBCFLXD001	2-C4	way-26	306	10	mM	DMSO
IBCBCFLXD001	2-C6	way-34	352	10	mM	DMSO
IBCBCFLXD001	2-C7	way-38	294	10	mM	DMSO
IBCBCFLXD001	2-C8	way-39	287	10	mM	DMSO
IBCBCFLXD001	2-C9	wlr-1	210	10	mM	DMSO
IBCBCFLXD001	2-C10	wlr-2	343	10	mM	DMSO
IBCBCFLXD001	2-C11	wlr-3	287	10	mM	DMSO
IBCBCFLXD001	2-D2	wlr-4	291	10	mM	DMSO
IBCBCFLXD001	2-D3	wlr-5	195	10	mM	DMSO
IBCBCFLXD001	2-D4	wlr-6	239	10	mM	DMSO
IBCBCFLXD001	2-D5	wlr-7	289	10	mM	DMSO
IBCBCFLXD001	2-D6	wlr-8	315	10	mM	DMSO
IBCBCFLXD001	2-D7	wlr-12	331	10	mM	DMSO
IBCBCFLXD001	2-D8	wlr-14	317	10	mM	DMSO
IBCBCFLXD001	2-D9	wlr-15	315	10	mM	DMSO
IBCBCFLXD001	2-D10	wlr-17	287	10	mM	DMSO
IBCBCFLXD001	2-D11	wlr-23	317	2	mM	DMSO
IBCBCFLXD001	2-E2	wlr-28	289	10	mM	DMSO
IBCBCFLXD001	2-E3	wlr-30	287	10	mM	DMSO
IBCBCFLXD001	2-E4	wlr-31	401	10	mM	DMSO
IBCBCFLXD001	2-E5	wlr-32	359	10	mM	DMSO
IBCBCFLXD001	2-E6	wsu-7	256	10	mM	DMSO
IBCBCFLXD001	2-E7	wsu-9	353	10	mM	DMSO
IBCBCFLXD001	2-E8	wsu-10	256	10	mM	DMSO
IBCBCFLXD001	2-E9	wsu-15	180	10	mM	DMSO
IBCBCFLXD001	2-E10	wsu-19	279	10	mM	DMSO
IBCBCFLXD001	2-E11	wsu-23	341	10	mM	DMSO
IBCBCFLXD001	2-F2	wsu-25	283	10	mM	DMSO
IBCBCFLXD001	2-F3	wp-1	442	10	mM	DMSO
IBCBCFLXD001	2-F4	wp-3	318	10	mM	DMSO
IBCBCFLXD001	2-F5	wp-5	288	10	mM	DMSO
IBCBCFLXD001	2-F6	wp-6	318	10	mM	DMSO
IBCBCFLXD001	2-F7	wp-7	318	10	mM	DMSO
IBCBCFLXD001	2-F8	wp-8	304	10	mM	DMSO
IBCBCFLXD001	2-F9	wp-9	138	10	mM	DMSO
IBCBCFLXD001	2-F10	wp-11	364	10	mM	DMSO
IBCBCFLXD001	2-F11	was-1	274	10	mM	DMSO
IBCBCFLXD001	2-G3	was-10	278	10	mM	DMSO
IBCBCFLXD001	2-G4	was-11	354	10	mM	DMSO
IBCBCFLXD001	2-G5	wpy-2	310	2	mM	DMSO
IBCBCFLXD001	2-G6	wpy-6	328	10	mM	DMSO
IBCBCFLXD001	2-G7	wpy-7	350	10	mM	DMSO
IBCBCFLXD001	2-G8	wpy-14	326	10	mM	DMSO
IBCBCFLXD001	2-G9	wpy-16	294	10	mM	DMSO
IBCBCFLXD001	2-G10	wpy-17	308	10	mM	DMSO
IBCBCFLXD001	2-G11	wpy-21	374	10	mM	DMSO
IBCBCFLXD001	2-H2	wpy-23	296	10	mM	DMSO
IBCBCFLXD001	2-H3	wpy-24	338	10	mM	DMSO
IBCBCFLXD001	2-H4	BA-1	300	10	mM	DMSO
IBCBCFLXD001	2-H5	BA-3	410	10	mM	DMSO
IBCBCFLXD001	2-H6	BA-7	382	10	mM	DMSO
IBCBCFLXD001	2-H7	BA-8	354	10	mM	DMSO
IBCBCFLXD001	2-H8	BA-9	454	10	mM	DMSO
IBCBCFLXD001	2-H9	BA-11	368	10	mM	DMSO
IBCBCFLXD001	2-H10	BA-13	334	2	mM	DMSO
IBCBCFLXD001	2-H11	BA-17	446	10	mM	DMSO
IBCBCFLXD001	3-A2	BA-18	426	10	mM	DMSO
IBCBCFLXD001	3-A3	BA-19	428	10	mM	DMSO
IBCBCFLXD001	3-A4	BA-20	254	10	mM	DMSO
IBCBCFLXD001	3-A5	BA-23	178	10	mM	DMSO
IBCBCFLXD001	3-A6	BA-24	456	2	mM	DMSO
IBCBCFLXD001	3-A7	BA-24a	496	2	mM	DMSO
IBCBCFLXD001	3-A8	BA-25	178	10	mM	DMSO
IBCBCFLXD001	3-A9	BA-27	396	10	mM	DMSO
IBCBCFLXD001	3-A10	BA-28	366	10	mM	DMSO
IBCBCFLXD001	3-A11	BA-29	208	10	mM	DMSO
IBCBCFLXD001	3-B2	BA-31	366	10	mM	DMSO
IBCBCFLXD001	3-B3	BA-32	472	10	mM	DMSO
IBCBCFLXD001	3-B4	BA-33	324	10	mM	DMSO
IBCBCFLXD001	3-B5	BA-35	382	10	mM	DMSO
IBCBCFLXD001	3-B6	BA-36	286	10	mM	DMSO
IBCBCFLXD001	3-B7	BA-37	186	10	mM	DMSO
IBCBCFLXD001	3-B8	BA-38	194	10	mM	DMSO
IBCBCFLXD001	3-B9	BA-40	170	10	mM	DMSO
IBCBCFLXD001	3-B10	BF-1	426	2	mM	DMSO
IBCBCFLXD001	3-B11	BF-2	428	2	mM	DMSO
IBCBCFLXD001	3-C2	BF-3	422	10	mM	DMSO
IBCBCFLXD001	3-C3	BF-7	470	10	mM	DMSO
IBCBCFLXD001	3-C4	BF-8	440	10	mM	DMSO
IBCBCFLXD001	3-C5	BF-9	456	10	mM	DMSO
IBCBCFLXD001	3-C6	BF-11	442	10	mM	DMSO
IBCBCFLXD001	3-C7	BF-14	486	10	mM	DMSO
IBCBCFLXD001	3-C8	BF-20	442	10	mM	DMSO
IBCBCFLXD001	3-C9	BF-24	444	10	mM	DMSO
IBCBCFLXD001	3-C10	BF-25	458	10	mM	DMSO
IBCBCFLXD001	3-C11	BF-26	618	10	mM	DMSO
IBCBCFLXD001	3-D2	BF-29	578	10	mM	DMSO
IBCBCFLXD001	3-D3	BF-30	604	10	mM	DMSO
IBCBCFLXD001	3-D4	BF-31	290	10	mM	DMSO
IBCBCFLXD001	3-D5	BF-32	662	10	mM	DMSO
IBCBCFLXD001	3-D6	BF-35	646	10	mM	DMSO
IBCBCFLXD001	3-D7	BF-38	448	10	mM	DMSO
IBCBCFLXD001	3-D8	LP-7	240	10	mM	DMSO
IBCBCFLXD001	3-D9	LP-8	412	10	mM	DMSO
IBCBCFLXD001	3-D10	LP-9	234	10	mM	DMSO
IBCBCFLXD001	3-D11	LP-10	374	10	mM	DMSO
IBCBCFLXD001	3-E2	LP-11	344	10	mM	DMSO
IBCBCFLXD001	3-E3	CE-1	176	10	mM	water
IBCBCFLXD001	3-E4	CE-3	75	10	mM	water
IBCBCFLXD001	3-E5	CE-5	87	10	mM	DMSO
IBCBCFLXD001	3-E6	CE-6	174	10	mM	water
IBCBCFLXD001	3-E7	CE-7	137	10	mM	DMSO
IBCBCFLXD001	3-E8	CE-8	158	10	mM	water
IBCBCFLXD001	3-E9	CE-10	89	10	mM	water
IBCBCFLXD001	3-E10	CE-11	146	10	mM	DMSO
IBCBCFLXD001	3-E11	CE-12	115	10	mM	DMSO
IBCBCFLXD001	3-F2	CE-14	161	10	mM	water
IBCBCFLXD001	3-F3	LL-3	198	2	mM	DMSO
IBCBCFLXD001	3-F4	wiae-5	498	10	mM	DMSO
IBCBCFLXD001	3-F5	wiae-7	456	10	mM	DMSO
IBCBCFLXD001	3-F6	wiae-11	472	10	mM	DMSO
IBCBCFLXD001	3-F7	wiae-12	472	10	mM	DMSO
IBCBCFLXD001	3-F8	wiae-13	488	10	mM	DMSO
IBCBCFLXD001	3-F9	wiae-15	154	10	mM	DMSO
IBCBCFLXD001	3-F10	wiae-17	158	10	mM	DMSO
IBCBCFLXD001	3-F11	wiae-18	504	10	mM	DMSO
IBCBCFLXD001	3-G2	wiae-19	624	10	mM	DMSO
IBCBCFLXD001	3-G3	wiae-21	360	10	mM	DMSO
IBCBCFLXD001	3-G4	wrc-1	164	10	mM	DMSO
IBCBCFLXD001	3-G5	wrc-4	294	10	mM	DMSO
IBCBCFLXD001	3-G6	wrc-5	428	10	mM	DMSO
IBCBCFLXD001	3-G7	wrc-6	302	10	mM	DMSO
IBCBCFLXD001	3-G8	wrc-7	442	10	mM	DMSO
IBCBCFLXD001	3-G9	wrc-18	426	10	mM	DMSO
IBCBCFLXD001	3-G10	wrc-19	196	10	mM	DMSO
IBCBCFLXD001	3-G11	wrc-23	386	10	mM	DMSO
IBCBCFLXD001	3-H2	wrc-25	150	10	mM	DMSO
IBCBCFLXD001	3-H3	wrc-28	184	10	mM	DMSO
IBCBCFLXD001	3-H4	wrr-11	396	10	mM	DMSO
IBCBCFLXD001	3-H5	wrr-16	224	10	mM	DMSO
IBCBCFLXD001	3-H6	wma-1	516	10	mM	DMSO
IBCBCFLXD001	3-H7	wma-2	732	10	mM	DMSO
IBCBCFLXD001	3-H8	wma-3	452	10	mM	DMSO
IBCBCFLXD001	3-H9	wma-4	438	10	mM	DMSO
IBCBCFLXD001	3-H10	wma-5	466	10	mM	DMSO
IBCBCFLXD001	3-H11	wma-18	470	10	mM	DMSO
IBCBCFLXD001	4-A2	wma-19	606	10	mM	DMSO
IBCBCFLXD001	4-A3	wma-27	710	10	mM	DMSO
IBCBCFLXD001	4-A4	wtt-1	426	10	mM	DMSO
IBCBCFLXD001	4-A5	wtt-2	426	10	mM	DMSO
IBCBCFLXD001	4-A6	wtt-4	446	10	mM	DMSO
IBCBCFLXD001	4-A7	wtt-8	430	10	mM	DMSO
IBCBCFLXD001	4-A8	wtt-10	354	10	mM	DMSO
IBCBCFLXD001	4-A9	wtt-11	384	10	mM	DMSO
IBCBCFLXD001	4-A10	wtt-12	354	10	mM	DMSO
IBCBCFLXD001	4-A11	wtt-18	487	10	mM	DMSO
IBCBCFLXD001	4-B2	wtt-22	318	10	mM	DMSO
IBCBCFLXD001	4-B3	w306	282	10	mM	DMSO
IBCBCFLXD001	4-B4	wlg-3	328	10	mM	DMSO
IBCBCFLXD001	4-B5	wlg-10	448	10	mM	DMSO
IBCBCFLXD001	4-B6	wdm-2	670	10	mM	DMSO
IBCBCFLXD001	4-B7	wdm-4	832	10	mM	DMSO
IBCBCFLXD001	4-B8	wdm-5	440	10	mM	DMSO
IBCBCFLXD001	4-B9	wdm-10	428	10	mM	DMSO
IBCBCFLXD001	4-B10	wtc-11	794	2	mM	DMSO	13种生物碱。已发现有抗多种肿瘤细胞株的生物活性，但机制不清楚，亟待研究。
IBCBCFLXD001	4-B11	wtc-12	736	2	mM	DMSO
IBCBCFLXD001	4-C2	wtc-13	734	2	mM	DMSO
IBCBCFLXD001	4-C3	wtc-14	790	2	mM	DMSO
IBCBCFLXD001	4-C4	wam-21	278	2	mM	DMSO
IBCBCFLXD001	4-C5	wmt-1	336	2	mM	DMSO
IBCBCFLXD001	4-C6	wmt-3	350	2	mM	DMSO
IBCBCFLXD001	4-C7	wmh-15	294	2	mM	DMSO
IBCBCFLXD001	4-C8	wmh-12	350	2	mM	DMSO
IBCBCFLXD001	4-C9	wmt-15	628	0.94	mM	DMSO
IBCBCFLXD001	4-C10	wmh-41	574	2	mM	DMSO
IBCBCFLXD001	4-C11	wmh-50	576	2	mM	DMSO
IBCBCFLXD001	4-D2	wmh-56	606	2	mM	DMSO
